# Supplementary material for: Genotype-phenotype correlations in recessive RYR1-related myopathies
Source: Orphanet J Rare Dis. 2013 Aug 6;8:117. doi: 10.1186/1750-1172-8-117 (PMC3751094; doi:10.1186/1750-1172-8-117)
Supplement: Additional file 1: Table S1 — Literature review of recessive RYR1 mutations. References for all cases in the literature are included at the end of the spreadsheet and in the manuscript. No diagnosis refers to those cases where histologic information as not available to further define the diagnosis. [file 1750-1172-8-117-S1.xlsx]

## Sheet: All Literature Rev Patients
Patient #	Exon	Diagnosis	Notes	Affected Family Members	Mutation	Protein Change	First Paper	References		Autosomal Dom/Rec	Hetero/Compound/Homo…	Functional Study	MmD	CNM	CFTD	CCD	MH	RYR1 Myopathy	Other Diagnosis	MW	MW Severity	Sc	Oph	FD	RI	Rigid Spine	Contractures	Elevated CK	Ambulant Y/N	Age of Onset	Age at Time of Study/ Final Evaluation	Other Comments	Cores	FTU	Central Cores	Minicores	Int. Nuclei	% Int Nuclei	Central Nuclei	% CN Fibers	Type I fiber predominance	% RyR1	Rods	CFTD	Normal	Other	Family History	De novo	Descent
1	4	MmD		2 family members, 10 yo(patient 1-1) & 8 yo(patient 1-2)	c.325C>T	p.Arg109Trp	Jungbluth et al. (2005)	Jungbluth et al. (2005)			patients were homozygous in cDNA & heterozygous in gDNA(suggesting 2nd allele was either not expressed or deleted) compound heterozygous (likely)	Patients were homozygous in cDNA (R109W in Family F1) but heterozygous in genomic DNA, suggesting that the second allele was either not expressed or deleted. We are currently investigating the possibility of a promoter mutation or a large deletion in these families. In addition, we identified two polymorphisms on the paternal allele in Family F1, one of them previously reported (exon 14, A1453G, …	+							axial, Shoulder Girdle>Hip Girdle distribution of weakness and wasting showed a uniform pattern: variable degrees of wasting of the neck and shoulder girdle muscles and weakness was most pronounced in the axial and proximal vs distal muscle groups		p.1-1 had mild scoliosis	external ophthalmoplegia	poor weight gain, gastrostomy	patient 1-1 had Forced Vital Capacity (FVC) 58% patient 1-2 had FVC 80%			normal CK	Both siblings walk up to 100 y p. 1-2 had delayed development, walked at 22m	Both Siblings: Neonatal: Reduced fetal movements, hydrops, neonatal hypotonia, feeding and respiratory difficulties p.1-1 had polyhydramnios in pregancy	10 yo and 8 yo	patient 1-1 had Forced Vital Capacity (FVC) 58% patient 1-2 had FVC 80%	Oxidative stains: uniformity or predominance of often atrophic type 1 fibers with few interspersed hypertrophic type 2 fibers (not specified which)										few isolated nemaline rods in 1 patient from Family 1 (which sibling not specified in paper)			nonspecific myopathic changes (such as variability in fiber size & increased central nucleation) On cytochrome oxidase (A) and NADH-TR (B) stains, there is predominance of dark staining type 1 fibers. On transverse sections (A), there are multiple irregular cores and areas with unevenness of oxidative stain. On longitudinal sections (B), cores often extend through the entire fiber diameter and ma…	asymptomatic carrier parents
2	3	MmD		1 patient	c.212C>A	p.Ser71Tyr	Zhou et al. (2006) Characterization of recessive RYR1 mutations in core myopathies	1: Zhou et al. (2006),2: Zorzato et al. (2007),3: Zhou et al. (2007),4: Treves et al. (2008)		Recessive	Compound Heterozygous in trans	The following info is from Zhou 06: cells carrying p.Ser71Tyr + p.Asn2283His were more sensitive to RyR1 activation and behaved like cells from MHS individuals (when studying the effect of RyR1 amino acid substitutions on resting cytosolic Ca ²⁺ concentrations and stored Ca ²⁺ release...for this patient it wasn't possible to obtain myotubes from muscle biopsy but a primary skin fibroblast culture…	+				no MH(from Zhou 07)			marked axial weakness(Zhou 06) predominantly proximal weakness(Zhou 07)		Yes, cited in Zhou 07	absent	Zhou 06 claimed FD but Zhou 07 claimed no FD	Family 3 (patient in Zhou 06) had a less severe phenotype compared to Families 2 & 3 (with different mutations) who had respiratory muscle weakness leading to frequent chest infection Zhou 07: no RI				Y, acquired ability between 18-24 months, only ambulant for relatively short distance difficulties in rising from floor and climbing stairs	Neonatal period		neonatal muscle weakness, neonatal feeding difficulties, neonatal hypotonia, delayed motor milestones, bilateral hip dysplagia (surgery at 3 mos)	Zhou 06: ox. Enzyme stains showed prominent core areas in several fibres(which were often peripheral), as well as unevennes of stain Zhou 07: central cores, fiber type uniformity				no increase in internal nuclei					muscle sample from patient and control showed similar levels of RyR1				moderate variation in fibre size uniform fibre typing no longitudinally sectioned fibres were present to assess length of cores skin fibroblasts were obtained from the proband but neither muscle tissue nor fibroblasts were available from the unaffected healthy parents	patient was first child of healthy unrelated parents (the family later had two healthy monozygotic twins)		Italian
2	42	MmD		1 patient	c.6847A>C	p.Asn2283His	Zhou et al. (2006) Characterization of recessive RYR1 mutations in core myopathies	1: Zhou et al. (2006),2: Zorzato et al. (2007),3: Zhou et al. (2007),4: Treves et al. (2008)		Recessive	Compound Heterozygous in trans	The following info is from Zhou 06: cells carrying p.Ser71Tyr + p.Asn2283His were more sensitive to RyR1 activation and behaved like cells from MHS individuals (when studying the effect of RyR1 amino acid substitutions on resting cytosolic Ca ²⁺ concentrations and stored Ca ²⁺ release...for this patient it wasn't possible to obtain myotubes from muscle biopsy but a primary skin fibroblast culture…	+				no MH(from Zhou 07)			marked axial weakness(Zhou 06) predominantly proximal weakness(Zhou 07)		Yes, cited in Zhou 07	absent	Zhou 06 claimed FD but Zhou 07 claimed no FD	Family 3 (patient in Zhou 06) had a less severe phenotype compared to Families 2 & 3 (with different mutations) who had respiratory muscle weakness leading to frequent chest infection Zhou 07: no RI				Y, acquired ability between 18-24 months, only ambulant for relatively short distance difficulties in rising from floor and climbing stairs	Neonatal period		neonatal muscle weakness, neonatal feeding difficulties, neonatal hypotonia, delayed motor milestones, bilateral hip dysplagia (surgery at 3 mos)	Zhou 06: ox. Enzyme stains showed prominent core areas in several fibres(which were often peripheral), as well as unevennes of stain Zhou 07: central cores, fiber type uniformity				no increase in internal nuclei					muscle sample from patient and control showed similar levels of RyR1				moderate variation in fibre size uniform fibre typing no longitudinally sectioned fibres were present to assess length of cores skin fibroblasts were obtained from the proband but neither muscle tissue nor fibroblasts were available from the unaffected healthy parents	patient was first child of healthy unrelated parents (the family later had two healthy monozygotic twins)		Italian
3	3	CCD		1 patient	c.178G>A	p.Asp60Asn	Wu et al. (2006)	Wu et al. (2006)		Probably Recessive	compound heterozygous	p.D60N in domain 2(soluble cytoplasmic region)/middle hotspot				+			core/rod disease CICR not done	Proximal										infancy, pregnancy and birth symptoms: floppy infant	5yo(age of biopsy)	lordosis delayed motor milestones			12% of cores were CC, 12% were rimmed cores, 30% were atypical cores, 98% were single cores, 2% were multiple cores						9% of fibers were type 2					66% of type 1 fibers had cores moderate endomysial fibrosis nemaline bodies	The parents of Patient 23 were asymptomatic, while they had heterozygous mutation, suggesting the recessive nature of these mutations. Since CCD patients could be clinically asymptomatic, however, we may not be able to completely exclude the possibility that their parents could have CCD. Nevertheless, judging from the clinical features and the mutation data, autosomal recessive mode of inheritanc…		Japan
3	73	CCD		Female Patient	c.10817T>C	p.Leu3606Pro	Wu et al. (2006)	Wu et al. (2006)		Probably Recessive	compound heterozygous	p.L3606P in no hotspot				+			core/rod disease CICR not done	Proximal										infancy, pregnancy and birth symptoms: floppy infant	5yo(age of biopsy)	lordosis delayed motor milestones			12% of cores were CC, 12% were rimmed cores, 30% were atypical cores, 98% were single cores, 2% were multiple cores						9% of fibers were type 2					66% of type 1 fibers had cores moderate endomysial fibrosis nemaline bodies	The parents of Patient 23 were asymptomatic, while they had heterozygous mutation, suggesting the recessive nature of these mutations. Since CCD patients could be clinically asymptomatic, however, we may not be able to completely exclude the possibility that their parents could have CCD. Nevertheless, judging from the clinical features and the mutation data, autosomal recessive mode of inheritanc…		Japan
4	4	"Core Myopathy"		2 siblings (male and female)	c.325C>T	p.Arg109Trp	Zhou et al. (2006): Epigenetic Allele Silencing Unveils Recessive RYR1 Mutations in Core Myopathies	1: Zhou et al. (2006b) 2: Zhou et al. (2007), 3: Treves et al. (2008)		Recessive	Monoallelic transcription in skeletal muscle, heterozygous at genomic level	Zhou et al. 2006: biallelic expression in fibroblasts from patient P1 which suggests that monoallelic expression is tissue specific mutation was previously studied in vitro: (Zorzato et al. 2003, Ducreux et al. 2006, Zhou et al. 2006) Zhou et al. 2007: R109W is in domain 1 Treves et al. 2008: R109W is in MH/CCD domain 1 and is associated with MmD					-		"Core Myopathy"	Generalized Marked Facial		-	+	+	+								multiple cores									dramatic reduction of RyR1 levels				FTU or Type 1 predominance (Zhou et al. 2007 doesn't specify) Internalized nuclei or central nuclei(Zhou et al. 2007 doesn't specify)	asymptomatic carrier parents
5	4	MmD		2 siblings	c.325C>T	p.Arg109Trp	Zhou et al. (2006): Characterization of recessive RYR1 mutations in core myopathies	1: Zhou et al. (2006) 2: Zorzato et al. (2007) 3: Treves et al. 2008		Recessive	Heterozygous in cis	Zhou et al. 2006: Both paternal & maternal alleles were transcribed in fibroblasts transduced with MyoD. Myotubes derived from satellite cells of muscle biopsies were not available from this family Homozygous expression of p.Arg109Trp + p.Met485Val affects Ca²⁺ transport and [ᶟH]ryanodine binding, leading to a Ca²⁺ dysregulation. Compound substitutions in cis reduced RyR1 level in muscle, but in …	+							marked axial weakness			Y,Both siblings	Yes, with subsequent poor weight gain gastrostomy in both siblings	respiratory muscle weakness leading to frequent chest infection one of the two siblings required prolonged ventilation in neonatal period				Y, acquired ability to walk between 18-24 months and remained ambulant but for only for relatively short distances difficulties in rising from floor and climbing stairs	Neonatal period: muscle weakness, hypotonia, & feeding difficulties followed by delayed motor milestones			ox enzyme stain: large cores devoid of stain, obliquely sectioned fibres suggest core areas were focal, often spanning width of fibre				+		+			low RyR1 levels in skeletal muscle Zorzato et al. 2007: Western blot analysis on muscle biopsies from patients characterized by muscle weakness and ophthalmoplegia, carrying the R109W + M485V revealed very low endogenous RyR protein levels. Thus, in some MmD patients, particularly those with ophthalmoplegia, part of the clinical phenotype may be caused by a decrease in the amount of calcium relea…	rod like structures			wide variation in fibre size with atrophy and hypertrophy Fibres with slow myosin were predominant Biopsy is from one of two siblings			UK
5	14	MmD		2 patients in a Family	c.1453A>G	p.Met485Val	Zhou et al. (2006): Characterization of recessive RYR1 mutations in core myopathies	1: Zhou et al. (2006) 2: Zorzato et al. (2007) 3: Treves et al. 2008		Recessive	Heterozygous in cis	Zhou et al. 2006: Both paternal & maternal alleles were transcribed in fibroblasts transduced with MyoD. Myotubes derived from satellite cells of muscle biopsies were not available from this family Homozygous expression of p.Arg109Trp + p.Met485Val affects Ca²⁺ transport and [ᶟH]ryanodine binding, leading to a Ca²⁺ dysregulation. Compound substitutions in cis reduced RyR1 level in muscle, but in …	+							marked axial weakness			Y,Both siblings	Yes, with subsequent poor weight gain gastrostomy in both siblings	respiratory muscle weakness leading to frequent chest infection one of the two siblings required prolonged ventilation in neonatal period				Y, acquired ability to walk between 18-24 months and remained ambulant but for only for relatively short distances difficulties in rising from floor and climbing stairs	Neonatal period: muscle weakness, hypotonia, & feeding difficulties followed by delayed motor milestones		one of the two siblings required prolonged ventilation in neonatal period	ox enzyme stain: large cores devoid of stain, obliquely sectioned fibres suggest core areas were focal, often spanning width of fibre				+		+			low RyR1 levels in skeletal muscle Zorzato et al. 2007: Western blot analysis on muscle biopsies from patients characterized by muscle weakness and ophthalmoplegia, carrying the R109W + M485V revealed very low endogenous RyR protein levels. Thus, in some MmD patients, particularly those with ophthalmoplegia, part of the clinical phenotype may be caused by a decrease in the amount of calcium relea…	rod like structures			wide variation in fibre size with atrophy and hypertrophy Fibres with slow myosin were predominant Biopsy is from one of two siblings			UK
6	6	CCD/MH		1 patient	c.479A>G	p.Glu160Gly	Shepherd et al. (2004)	Shepherd et al. (2004), Robinson et al. (2006)		Dominant						+	MHS					Scoliosis						CK at time of MH biopsy: 1419 IU/L		Poor muscle development, congenital dislocating hips, twice muscle rigidity after suxamethonium, once with cyanosis and temp 43⁰C	24yo at time of biopsy	No cramps														CCD with dystrophic changes			UK
7	6	CCD/MH		37 independent reports	c.487C>T	p.Arg163Cys		Quane et al. (1993), Quane et al. (1994a), Fagerlund et al. (19940, Fletcher et al. (1995), O'Brien et al. (1995), Barone et al. (1999), Tobin et al. (2001), Sambuughin et al. (2001c), Fiege et al. (2002), Robinson et al. (2002), Rueffert et al. (2002), Sei et al. (2004), Sambuughin et al. (2005), Monnier et al. (2005), Ibarra Moreno-personal communication(from Robinson 2006), Robinson et al. (20…		Dominant						+	+																																European, UK, USA, & Japanese
8	8	CCD		1 family, 2 siblings (This info is for male case 1)	c.644G>A	p.Gly215Glu	Romero et al. (2003)	Robinson et al. (2006), Romero et al. (2003)		Recessive	Compound heterozygous	A preliminary linkage study performed with microsatellite markers flanking the RYR1 locus on chromosome 19q13.1 showed that the two affected children carried the same haplotypes inherited from their unaffected parents. Sequencing of the entire RYR1 cDNA from one affected boy led to the identi®cation of two mutations in the RYR1 gene. A R614C mutation at the amino acid level was identified in exon…				+				muscle weakness reamained apparently stable and "non-progressive"		Evolution (age9):scoliosis	Evolution(age9): ptosis strabismus		respiratory mechanical assistance (at birth)				He was able to sit without assistance at 22 months of age and to move in a sitting position from 28 months of age He started walking with assistance at 5 years of age, and without assistance 6 months later.	Pregnancy had hydramnion, fetal akinesia, born at 37 weeks gestation Case 1 was a boy born at 37 weeks. A hydramnion was noted during pregnancy; a normal chromosome chart was established by amniocentesis. At birth: weight, 2500 g; head circumference, 34.5 cm; Apgar score, 6/8; immediate respiratory distress requiring mechanically assisted ventilation. Complete generalized hypotonia, absence of sp…	9 yo (age in study) 15 days and 1 year (ages of biopsies)	Clinical symptoms at birth: Multiple arthrogryposis, severe hypotonia and amyotrophy, respiratory mechanical assistance, multiple malformations (vertebra, face) Evolution (age 9): amyotrophy Normal schooling took place successfully.	unique large eccentric cores								+					connective tissue increase	There were no neuromuscular familial antecedents. The mother was completely asymptomatic and the father presented a discrete facial hypomimia without any skeletal muscle weakness. Open deltoid muscle biopsies were performed in both parents and did not show any structural abnormality.		French
8	17	CCD		1 family, 2 siblings (This info is for male case 1)	c.1840C>T	p.Arg614Cys	Romero et al. (2003)	Robinson et al. (2006), Romero et al. (2003)		Recessive	Compound heterozygous	A preliminary linkage study performed with microsatellite markers flanking the RYR1 locus on chromosome 19q13.1 showed that the two affected children carried the same haplotypes inherited from their unaffected parents. Sequencing of the entire RYR1 cDNA from one affected boy led to the identi®cation of two mutations in the RYR1 gene. A R614C mutation at the amino acid level was identified in exon…				+				muscle weakness reamained apparently stable and "non-progressive"		Evolution (age9):scoliosis	Evolution(age9): ptosis strabismus		respiratory mechanical assistance (at birth)				He was able to sit without assistance at 22 months of age and to move in a sitting position from 28 months of age He started walking with assistance at 5 years of age, and without assistance 6 months later.	Pregnancy had hydramnion, fetal akinesia, born at 37 weeks gestation Case 1 was a boy born at 37 weeks. A hydramnion was noted during pregnancy; a normal chromosome chart was established by amniocentesis. At birth: weight, 2500 g; head circumference, 34.5 cm; Apgar score, 6/8; immediate respiratory distress requiring mechanically assisted ventilation. Complete generalized hypotonia, absence of sp…	9 yo (age in study) 15 days and 1 year (ages of biopsies)	Clinical symptoms at birth: Multiple arthrogryposis, severe hypotonia and amyotrophy, respiratory mechanical assistance, multiple malformations (vertebra, face) Evolution (age 9): amyotrophy Normal schooling took place successfully.	unique large eccentric cores								+					connective tissue increase	There were no neuromuscular familial antecedents. The mother was completely asymptomatic and the father presented a discrete facial hypomimia without any skeletal muscle weakness. Open deltoid muscle biopsies were performed in both parents and did not show any structural abnormality.		French
9	8	CCD		1 family, 2 siblings (This info is for male case 2)	c.644G>A	p.Gly215Glu	Romero et al. (2003)	Robinson et al. (2006), Romero et al. (2003)		Recessive	Compound heterozygous	A preliminary linkage study performed with microsatellite markers flanking the RYR1 locus on chromosome 19q13.1 showed that the two affected children carried the same haplotypes inherited from their unaffected parents. Sequencing of the entire RYR1 cDNA from one affected boy led to the identi®cation of two mutations in the RYR1 gene. A R614C mutation at the amino acid level was identified in exon…				+							ptosis				multiple arthrogryposis			Pregnancy had hydramnion, fetal akinesia, multiple malformations, (Fetus) died at 32 weeks gestation Case 2, the younger brother of case 1, was an affected male fetus who died at 32 weeks of gestation. Frequent echography surveillance was performed during the pregnancy, since the family had an antecedent of severe CCD congenital myopathy. During the second and third trimester of pregnancy, large …	Fetus died at 32 weeks gestation Biopsy at 32 weeks gestation	amyotrophy	Large Cores														There were no neuromuscular familial antecedents. The mother was completely asymptomatic and the father presented a discrete facial hypomimia without any skeletal muscle weakness. Open deltoid muscle biopsies were performed in both parents and did not show any structural abnormality.		French
9	17	CCD		1 family, 2 siblings (This info is for male case 2)	c.1840C>T	p.Arg614Cys	Romero et al. (2003)	Robinson et al. (2006), Romero et al. (2003)		Recessive	Compound heterozygous	A preliminary linkage study performed with microsatellite markers flanking the RYR1 locus on chromosome 19q13.1 showed that the two affected children carried the same haplotypes inherited from their unaffected parents. Sequencing of the entire RYR1 cDNA from one affected boy led to the identi®cation of two mutations in the RYR1 gene. A R614C mutation at the amino acid level was identified in exon…				+							ptosis				multiple arthrogryposis			Pregnancy had hydramnion, fetal akinesia, multiple malformations, (Fetus) died at 32 weeks gestation Case 2, the younger brother of case 1, was an affected male fetus who died at 32 weeks of gestation. Frequent echography surveillance was performed during the pregnancy, since the family had an antecedent of severe CCD congenital myopathy. During the second and third trimester of pregnancy, large …	Fetus died at 32 weeks gestation Biopsy at 32 weeks gestation	amyotrophy	Large Cores														There were no neuromuscular familial antecedents. The mother was completely asymptomatic and the father presented a discrete facial hypomimia without any skeletal muscle weakness. Open deltoid muscle biopsies were performed in both parents and did not show any structural abnormality.		French
10	12	RYR1-related congenital myopathy		1 patient	c.1205T>C	p.Met402Thr	Zhou et al. (2007)	1: Zhou et al. (2007), 2: Treves et al. (2008)		Recessive	Monoallelic transcription	The mutation p.M402T was monoallelically transcribed in skeletal muscle. The methionine residue at position p.M402 affected by the p.M402T mutation is conserved across species only in RyR1 but not in RyR2 and RyR3 isoforms (Table 2); however, two nearby residues p.R401 and p.I403 have been implicated in MHS/CCD (Quane et al., 1993; Galli et al., 2002; Monnier et al., 2005) indicating the signific…					-		RYR1-related congenital myopathy	Predominant Proximal		scoliosis absent	ophthalmoplegia absent	no FD	no RI								unevenness of stain				no increase in internal nuclei		no centrally located nuclei			dramatic reduction of RyR1 levels				FTU or Type 1 pred. (not specified which)
11	12	Core Myopathy		1 patient	c.1205T>C	p.Met402Thr	Zhou et al. (2006) Epigenetic Allele Silencing Unveils Recessive RYR1 mutations in Core Myopathies	Zhou et al. (2006)		Recessive	Monoallelic transcription	In one family (P2), we were able to study the skeletal muscle from the clinically unaffected mother, who had transmitted the untranscribed allele; analysis of two SNPs in both genomic DNA and skeletal-muscle cDNA showed that both her alleles were transcribed (fig. 3). These results clearly showed allele-specific silencing inherited from the parent(s), which raises the possibility of genomic impri…							Core Myopathy
12	12	CCD		2 siblings	c.1209C>G	p.Ile403Met	Quane et al. (1993)	Quane et al. (1993), Robinson et al. (2006)		Dominant						+																															Parents were clinically normal and not available for biopsy.		Italian
13	12	CCD/MH		5 independent reports	c.1201C>T	p.Arg401Cys		Davis et al. (2002), Galli et al. (2002), Robinson et al. (2006)								+	+																																Aus & Italy & UK
14	12	MmD		1 patient	c.1201C>T	p.Arg401Cys	Pietrini et al. (2004)	Pietrini et al. (2004)		hypothesis: dominant inheritance of the disease with low penetrance		Davis et al. (2002) have reported the same mutation in 3 unrelated families affected by MH, without signs of myopathy, but showing exercise-induced rhabdomyolysis.	+				Because of the patient's refusal we could not execute an "in vitro" contracture test; however anesthesiological accidents were denied by the family.		Biopsy: MmD Pathological aspects: overlap between MmD and CCD	General examination showed: moderate atrophy of the vastus medialis bilaterally, more evident to the left side. However, the patient showed no significant decrease in muscle strength. In recent years a moderate progression of the vastus medialis atrophy was observed bilaterally.					Spirometry showed normal expiratory flow rates and lung volumes.			At the age of 32 yrs, an elevation of CK was found occasionally. Since age 35 when he began experiencing excessive muscular fatigue after exertion, a fluctuating CK elevation (3-6 X normal) has been consistantly detected A phosphorus magnetic resonance spectroscopy demonstrated and impaired mitochondrial functionality in the gastrocnemius, characterized by a prolonged time of recovery of phosphoc…		Born normally at term, motor milestones and social development were normal, Muscular strength was optimal until age 20 yrs, till aged 35yo he experienced an excessive muscular fatigue after exertion.	46 yo man	at the age of 38 an EMG showed a chronic "myopathic" picture in the quadriceps Echocardiogram revealed no cardiac abnormalities While Biopsy findings supported diagnosis of MmD, pathological aspects suggest an overlap between MmD and CCD. Clinical picture was particularly benign:mild myopathy of the quadriceps, no signs of respiratory or cardiac involvement. CK reduction related to physical rest.…	ATPase reactions showed multiple core-like formations with loss of myofibrillar reaction in the majority of type 1 and in scattered type 2 fibers. Oxidative enzymes reactions (NADPH-TR, SDH) showed these areas as multiple (42%) or single (25%) foci of loss of activity. These cores involved only a limited part of the fiber long axis. Desmin and sarcomeric actin immunoreactivity was increased in th…				+	increased number of fibers with internally placed nuclei (28%)			Type 1 fibers showed a slight predominance (68%)					muscle biopsy of left quadriceps mild variability of fiber size with many hypotrophic fibers normal distribution of perimysial and endomysial connective tissue no degenerative or regenerative changes were seen Histographic analysis showed a reduced mean diameter of type 1 fibers (41,5 mμ, n.v=61) and a slight increase of type 2 (79,3 mμ, n.v=69). Biopsy findings supported a diagnosis of MmD altho…	family history negative for neuromuscular diseases Healthy unrelated parents
15	13	CCD/MH		1 independent report	c.1422G>Y	p.Gln474His	Ibarra Moreno-personal communication (from Robinson et al. (2006))	Ibarra Moreno-personal communication (from Robinson et al. (2006))		Dominant						+	+																																Japan
16	13	CCD/MH		Female Patient	c.1422G>T	p.Gln474His		Wu et al. (2006)		Dominant	Heterozygous Novel mutation	Non-C-terminal mutations				+	MH(susceptible)		enhanced CICR (calcium induced calcium release)	no muscle weakness							joint contracture			No pregnancy and birth symptoms, No delayed motor milestones, onset in adolescence	Biopsy at 25 yo				15% of cores were CC, 39 %were rimmed cores, 20% were atypical cores, 83% were single cores, 17% were multiple cores						32% of fibers were type 2					93% of type 1 fibers had cores minimal endomysial fibrosis no nemaline bodies	Yes, There was a family history of MH		Japan
17	14	CCD/MH		1 Family	c.1565A>C	p.Tyr522Ser		Quane et al. 1994a, McCarthy et al. 2000 Quane et al. 1994a is Mutation screening of the RYR1 gene in malignant hyperthermia: detection of a novel Tyr to Ser mutation in a pedigree with associated central cores.								+	+
20	33	MmD		1 patient	c.4729G>A	p.Ala1577Thr	Zhou et al. (2006) Characterization of recessive RYR1 mutations in core myopathies	1: Zhou et al. (2006),2: Zorzato et al. (2007)		Recessive	Compound Heterozygous, with mutation c.6178G>T below In this family, the substitution was heterozygous at the genomic level, but homozygous in muscle cDNA	Immunoblot revealed low levels of RyR1 but neither substitution alone or in combination affected the functional properties of RyR1 channels in a discernable way. combo of substitutions (c.4729G>A + c.6178G>T) didn't affect Calcium homeostasis and lead to decrease in stability of RyR1 complex causing partial depletion of channels in skeletal muscle The presence of p.Ala1577Thr and p.Gly2060Cys sub…	+							muscle weakness & hypotonia during neonatal period, marked axial weakness			not specifically mentioned, family 2 mentioned to have opthalmoplegia, but no specific mention of family 1 not having opthalmoplegia	FD starting in neonatal period poor weight gain	weakness leading to frequent infection				Y, acquired between 18-24 months, able to walk but for only short distances difficulties rising from floor & climbing stairs	Neonatal period		delayed motor milestones, bilateral talipes (surgery 10 mos)	ox enzyme stain: multiple focal areas devoid of stain, single cores of moderate size, peripheral aggregation of stain				increase in IN, some of which were central		+			western blot analysis on total protein extracts revealed low levels of RyR1 (% not given) for patients of family 1 harbouring the p.Ala1577Thr + p.Gly2060Cys substitution compared with the control				mild variation in fibre size a little endomysial connective tissue Fibre typing was indistinct with NADH-TR staining and most fibres expressed slow myosin	Parents were unaffected The carrier mother previously had one miscarriage.		India
20	38	MmD		1 patient	c.6178G>T	c.Gly2060Cys	Zhou et al. (2006) Characterization of recessive RYR1 mutations in core myopathies	1: Zhou et al. (2006),2: Zorzato et al. (2007)		Recessive	Compound Heterozygous, In this family, the substitution was heterozygous at the genomic level, but homozygous in muscle cDNA	Immunoblot revealed low levels of RyR1 but neither substitution alone or in combination affected the functional properties of RyR1 channels in a discernable way. combo of substitutions (c.4729G>A + c.6178G>T) didn't affect Calcium homeostasis and lead to decrease in stability of RyR1 complex causing partial depletion of channels in skeletal muscle The presence of p.Ala1577Thr and p.Gly2060Cys sub…	+							muscle weakness & hypotonia during neonatal period, marked axial weakness			not specifically mentioned, family 2 mentioned to have opthalmoplegia, but no specific mention of family 1 not having opthalmoplegia	FD starting in neonatal period poor weight gain	weakness leading to frequent infection				Y, acquired between 18-24 months, able to walk but for only short distances difficulties rising from floor & climbing stairs	Neonatal period		delayed motor milestones, bilateral talipes (surgery 10 mos)	ox enzyme stain: multiple focal areas devoid of stain, single cores of moderate size, peripheral aggregation of stain				increase in IN, some of which were central		+			western blot analysis on total protein extracts revealed low levels of RyR1 (% not given) for patients of family 1 harbouring the p.Ala1577Thr + p.Gly2060Cys substitution compared with the control				mild variation in fibre size a little endomysial connective tissue Fibre typing was indistinct with NADH-TR staining and most fibres expressed slow myosin	Parents were unaffected The carrier mother previously had one miscarriage.		India
21	34	congenital myopathy with cores		Child was an only child (1 affected)	c.5110G>A	p.Gly1704Ser	Monnier et al. (2008)	Monnier et al. (2008)		Recessive	Compound Heterozygous c.5110G>A present at nearly hemizygote level in cDNA	c.12801_12802insCG frameshift mutation introduced a premature TGA stop codon (p.Ala4268ArgfsX73). Only a low amount of mutant transcript could be detected by sequencing of the cDNA The presence of (c.5110G4A, p.Gly1704Ser) at a nearly hemizygote level in the patient’s cDNA was in good agreement with the observed instability of the paternal transcript. In silico analysis predicted p.Gly1704Ser to …							"congenital myopathy with cores" 2 yo (at present in paper)	moderate					no			normal CK	yes	neonatal hypotonia	1 mth & 2 yr	Moderate clinical phenotype amyotrophy, progressive	core myopathy 1 mth: no cores visualized 2 yr: atypical multiple cores in <20% of fibres						CN present at 1 mth		> 80 % of fibres were type 1	40+/-6%					healthy father, healthy mother		French
21	90	congenital myopathy with cores		Child was an only child (1 affected)	c.12801.12802insCG	p.Ala4268ArgfsX73	Monnier et al. (2008)	Monnier et al. (2008)		Recessive	Compound Heterozygous	c.12801_12802insCG frameshift mutation introduced a premature TGA stop codon (p.Ala4268ArgfsX73). Only a low amount of mutant transcript could be detected by sequencing of the cDNA The presence of (c.5110G4A, p.Gly1704Ser) at a nearly hemizygote level in the patient’s cDNA was in good agreement with the observed instability of the paternal transcript. In silico analysis predicted p.Gly1704Ser to …							"congenital myopathy with cores" 2 yo (at present in paper)	moderate					no			normal CK	yes	neonatal hypotonia	1 mth & 2 yr	Moderate clinical phenotype amyotrophy, progressive	core myopathy 1 mth: no cores visualized 2 yr: atypical multiple cores in <20% of fibres						CN present at 1 mth		> 80 % of fibres were type 1	40+/-6%					healthy father, healthy mother		French
22	33	congenital myopathy with cores		1 patient	c.4934G>A	p.Arg1645GlnfsX52	Monnier et al. (2008)	Monnier et al. (2008)		Recessive	Compound Heterozygous	Allele 1: the c.4934G>A substitution of the last nucleotide of exon 33 led to a shift of the splice site 26 nucleotides downstream within intron 33 thus introducing a premature stop codon (p.Arg1645GlnfsX52). The resulting transcript was barely detectable when analyzing the cDNA likely as a result of mRNA decay. Allele 2 (c.7261G4C, p.Ala2421Pro): this new missense mutation that mapped to exon 45…							"congenital myopathy with cores" 39yo (at present in paper)	mild		slight scoliosis	+		no			elevated (x3)	yes	delayed motor milestones	31 yrs old	Moderate Clinical Phenotype pes cavus, scapula alatae, stable	core myopathy 31 yo: central cores and/or minicores								>90 % of fibres were type 1	not determined					asymptomatic parents		Dutch
22	45	congenital myopathy with cores		1 patient	c.7261G>C	p.Ala2421Pro	Monnier et al. (2008)	Monnier et al. (2008)		Recessive	Compound Heterozygous transcript with c.7261G>C present at almost hemizygous level	Allele 1: the c.4934G>A substitution of the last nucleotide of exon 33 led to a shift of the splice site 26 nucleotides downstream within intron 33 thus introducing a premature stop codon (p.Arg1645GlnfsX52). The resulting transcript was barely detectable when analyzing the cDNA likely as a result of mRNA decay. Allele 2 (c.7261G4C, p.Ala2421Pro): this new missense mutation that mapped to exon 45…							"congenital myopathy with cores" 39yo (at present in paper)	mild		slight scoliosis	+		no			elevated (x3)	yes	delayed motor milestones	31 yrs old	Moderate Clinical Phenotype pes cavus, scapula alatae, stable	core myopathy 31 yo: central cores and/or minicores								>90 % of fibres were type 1	not determined					asymptomatic parents		Dutch
23	35	CNM		Female patient	c.5726_5727delAG	p.Glu1909GlyfsX39	Wilmshurst et al. (2010)	Wilmshurst et al. (2010)		Recessive	Compound Heterozygous			+			No MH reactions recorded but not formally assessed by IVCT			proximal		No Scoliosis	Extraocular muscle involvement external opthalmoplegia ptosis	Mild Bulbar involvement	frequent respiratory tract infections				Y Sitting(13/12), Walking (23/12)	Birth, This 19-year-old girl presented from the neonatal period with marked hypotonia and reduced spontaneous antigravity movements. She was born at 36 weeks by normal vaginal delivery weighing 2.08 kg following a pregnancy characterized by reduced fetal movements. She had an older sister who was well, born to a different father. On examination at 2 weeks of age she was profoundly hypotonic with …	19yo(present age in study) 7m(age of biopsy)	extraocular muscle involvement, frequent respiratory tract infections, mild bulbar involvement No cognitive involvement No cardiac involvement	oxidative abnormalities: central accumulation EM: Z-line streaming				+	3% internal nuclei out of a total 12% central and internal nuclei	+	9% central nuclei out of a total 12% central & internal nuclei	+					fiber type disproportion mild fatty/connective tissue	She had an older sister who was well, born to a different father.		South African
23	intron 68	CNM		Female patient	c.10348-6C>G	p.His3449ins33fsX54	Wilmshurst et al. (2010)	Wilmshurst et al. (2010)			Compound Heterozygous			+			No MH reactions recorded but not formally assessed by IVCT			proximal		No Scoliosis	Extraocular muscle involvement external opthalmoplegia ptosis	Mild Bulbar involvement	frequent respiratory tract infections				Y Sitting(13/12), Walking (23/12)	Birth, This 19-year-old girl presented from the neonatal period with marked hypotonia and reduced spontaneous antigravity movements. She was born at 36 weeks by normal vaginal delivery weighing 2.08 kg following a pregnancy characterized by reduced fetal movements. She had an older sister who was well, born to a different father. On examination at 2 weeks of age she was profoundly hypotonic with …	19yo(present age in study) 7m(age of biopsy)	extraocular muscle involvement, frequent respiratory tract infections, mild bulbar involvement No cognitive involvement No cardiac involvement	oxidative abnormalities: central accumulation EM: Z-line streaming				+	3% internal nuclei out of a total 12% central and internal nuclei	+	9% central nuclei out of a total 12% central & internal nuclei	+					fiber type disproportion mild fatty/connective tissue	She had an older sister who was well, born to a different father.		South African
23	101	CNM		Female patient	c.14524G>A	p.Val4842Met	Wilmshurst et al. (2010)	Wilmshurst et al. (2010)		Recessive	Compound Heterozygous			+			No MH reactions recorded but not formally assessed by IVCT			proximal		No Scoliosis	extraocular muscle involvement ptosis external opthalmoplegia	Mild Bulbar involvement	frequent respiratory tract infections				Y Sitting(13/12), Walking (23/12)	Birth, This 19-year-old girl presented from the neonatal period with marked hypotonia and reduced spontaneous antigravity movements. She was born at 36 weeks by normal vaginal delivery weighing 2.08 kg following a pregnancy characterized by reduced fetal movements. She had an older sister who was well, born to a different father. On examination at 2 weeks of age she was profoundly hypotonic with …	19yo(present age in study) 7m(age of biopsy)	extraocular muscle involvement, frequent respiratory tract infections, mild bulbar involvement No cognitive involvement No cardiac involvement	oxidative abnormalities: central accumulation EM: Z-line streaming				+	3% internal nuclei out of a total 12% central and internal nuclei	+	9% central nuclei out of a total 12% central & internal nuclei	+					fiber type disproportion mild fatty/connective tissue	She had an older sister who was well, born to a different father.		South African
24	35	CNM		Female patient	c.5726_5727delAG	p.Glu1909GlyfsX39	Wilmshurst et al. (2010)	Wilmshurst et al. (2010)		Recessive	Compound Heterozygous			+			No MH reactions recorded but not formally assessed by IVCT			proximal, distal LL (lower limb)		No Scoliosis	Extraocular muscle involvement limitation of lateral and upward gaze	no bulbar involvement	frequent respiratory tract infections The girl was admitted aged one month with pneumonia but had no further substantial respiratory problems.		She had no contractures, but a lordotic stance and waddling gait		Y, able to walk	Birth, This 13-year-old girl presented from birth with hypotonia and a weak cry. She was delivered by Caesarean section weighing 3.2kg following a pregnancy complicated by gestational diabetes but with normal fetal movements. Apgar indices were 10 at 1 minute and 10 at 5 minutes and no resuscitation was required. There was no family history of muscle disease and she had three older sisters who we…	13yo(present age in study) 4y(age of biopsy)	No cognitive involvement No cardiac involvement	oxidative abnormalities: central accumulation EM: Z-line streaming, minicores			+	+	21% internal nuclei out of total 38% central & internal nuclei	+	17% central nuclei out of total 38% central & internal nuclei	type 1 predominance and hypotrophy					no fiber type disproportion moderate fatty/connective tissue	There was no family history of muscle disease and she had three older sisters who were well; however, her mother had a previous stillbirth delivered from breech position about which there was no further information.		South African
24	63	CNM		Female patient	c.9242T>C	p.Met3081Thr	Wilmshurst et al. (2010)	Wilmshurst et al. (2010)			Compound Heterozygous			+			No MH reactions recorded but not formally assessed by IVCT			proximal, distal LL (lower limb)		No Scoliosis	Extraocular muscle involvement limitation of lateral and upward gaze	no bulbar involvement	frequent respiratory tract infections		She had no contractures, but a lordotic stance and waddling gait		Y, able to walk	Birth, This 13-year-old girl presented from birth with hypotonia and a weak cry. She was delivered by Caesarean section weighing 3.2kg following a pregnancy complicated by gestational diabetes but with normal fetal movements. Apgar indices were 10 at 1 minute and 10 at 5 minutes and no resuscitation was required. There was no family history of muscle disease and she had three older sisters who we…	13yo(present age in study) 4y(age of biopsy)	No cognitive involvement No cardiac involvement	oxidative abnormalities: central accumulation EM: Z-line streaming, minicores			+	+	21% internal nuclei out of total 38% central & internal nuclei	+	17% central nuclei out of total 38% central & internal nuclei	type 1 predominance and hypotrophy					no fiber type disproportion moderate fatty/connective tissue	There was no family history of muscle disease and she had three older sisters who were well; however, her mother had a previous stillbirth delivered from breech position about which there was no further information.		South African
25	36	congenital myopathy with cores		1 patient	c.5938delC	p.Leu1980SerfsX1	Monnier et al. (2008)	Monnier et al. (2008)		Recessive	Compound heterozygous	Allele 1: the c.5938delC frameshift deletion, inherited from her healthy father and present in her unaffected sister (Patient II-2), introduced a premature stop codon (p.Leu1980SerfsX1). Present at a heterozygous level in the genomic DNA, the mutation was detected at a very low level in the cDNA suggesting mRNA instability (Fig. 3A). The lowered level of RYR1 present in the muscle biopsy (Fig. 2,…							6yo at time of study "congenital myopathy with cores"	intermediate, generalized, bilateral ptosis, facial diplegia		hyperlordosis, kyphosis		+	resp. infections			normal CK	yes, difficult	neonatal hypotonia, swallowing difficulties	3 yr and 4 yr	amyotrophy, distal hyperlaxity, stable, swallowing difficulties progressive intermediate clinical phenotype	core myopathy 3 yr: Rare myofibrillar disorganization 4 yr: unique central core & mini-cores in <20% of fibres								3 yr: >80% of fibres were type 1 4 yr: >90% of fibres were type 1	34+/-6%	+			low level of RYR1 in biopsy correlates with low level of paternal mutant transcript	healthy father, c.5938delC in unaffected sister, healthy mother, c.11315G>A (other mutation present in patient) present in 2nd unaffected sister, instability of paternal allelic transcript illustrated by disequillibrium between levels of A & G nucleotides at position 11315 of cDNA compared to gDNA		French
25	79	congenital myopathy with cores		1 patient	c.11315G>A	p.Arg3772Gln	Monnier et al. (2008)	Monnier et al. (2008)		Recessive	Compound heterozygous	Allele 1: the c.5938delC frameshift deletion, inherited from her healthy father and present in her unaffected sister (Patient II-2), introduced a premature stop codon (p.Leu1980SerfsX1). Present at a heterozygous level in the genomic DNA, the mutation was detected at a very low level in the cDNA suggesting mRNA instability (Fig. 3A). The lowered level of RYR1 present in the muscle biopsy (Fig. 2,…							6yo at time of study "congenital myopathy with cores"	intermediate, generalized, bilateral ptosis, facial diplegia		hyperlordosis, kyphosis		+	resp. infections			normal CK	yes, difficult	neonatal hypotonia, swallowing difficulties	3 yr and 4 yr	amyotrophy, distal hyperlaxity, stable, swallowing difficulties progressive intermediate clinical phenotype	core myopathy 3 yr: Rare myofibrillar disorganization 4 yr: unique central core & mini-cores in <20% of fibres								3 yr: >80% of fibres were type 1 4 yr: >90% of fibres were type 1	34+/-6%	+			low level of RYR1 in biopsy correlates with low level of paternal mutant transcript	healthy father, c.5938delC(other mutation present in patient) in unaffected sister, healthy mother, c.11315G>A present in 2nd unaffected sister, instability of paternal allelic transcript illustrated by disequillibrium between levels of A & G nucleotides at position 11315 of cDNA compared to gDNA		French
26	39	CCD/MH		n/a, most likely 1 patient	c.6488G>A	p.Arg2163His		Manning et al. 1998, Galli et al. 2002, Robinson et al. 2002, Sambuughin et al. 2005, Ibarra Moreno-personal communication (from Robinson 06), Robinson et al. 2006
27	23-76	atypical MmD		1 patient	c.2786+275_11141+270del	p.Lys929_Ser3713delinsAsn	Monnier et al. (2009)	Monnier et al. (2009)		Recessive	Compound heterozygous Deletion present at heterozygous level in mother	western blot analysis showed no protein expressed by RYR1 truncated gene & there was a global reduction in amt of RYR1 expressed in affected child's and mother's muscle fibers (55 +/- 5% of age-matched control), p.Ser2279dup (other mutation present in patient) introduced new seryl residue in well-conserved MH2 domain of protein typically leading to MHS or a recessive form of congenital myopathy w…	atypical multiminicore myopathy							generalized with axial and facial predominance (amimia and difficulties opening eyes)				+	progressive respiratory failure with chronic hypercapnia requiring permanent vent assistance until death at 2 mos. of age		mild distal arthrogryposis	normal CK	1 day of life showed global hypotonia w/ frog position, total immobility of 4 limbs	Born at 39 weeks, at 1 day of life showed global hypotonia w/ frog position, total immobility of 4 limbs & feeding difficulties		abolished tendon reflexes, clinical course marked by slow chewing & swallowing improvement & followed by progressive respiratory failure with chronic hypercapnia requiring permanent vent assistance until death at 2 mos. of age normal EEG, cranial ultrasonographic study, fundus exam, cardiac ultrasound, lactic acid levels, & karyotype, molecular studies: excuded neonatal myotonic dystrophy, Prader…	decrease of oxidative activity noted in some fibers along with alterations of the intermyofibrillar network; focal, ill-defined lack of oxidative activity was observed (could be interpreted as atypical cores), IHC = no abnormalities, found rare small foci of sarcomeric disorganization w/ Z-band streamingn running over 2 sarcomeres, w/ sharp limits from adjacent normal sarcomeres, along with a dec…				+	10	+	10	strong type 1 predominance			+		myopathic pattern on EMG, normal EEG hypotrophy of type 1 fibers IN or CN noted in 10% of fibres	parents asymptomatic
27	42	atypical MmD		1 patient	c.6835_6837dup	p.Ser2279dup	Monnier et al. (2009)	Monnier et al. (2009)		Recessive	Compound heterozygous Deletion present at heterozygous level in mother	western blot analysis showed no protein expressed by RYR1 truncated gene & there was a global reduction in amt of RYR1 expressed in affected child's and mother's muscle fibers (55 +/- 5% of age-matched control), p.Ser2279dup introduced new seryl residue in well-conserved MH2 domain of protein typically leading to MHS or a recessive form of congenital myopathy with cores, deletion results in trunc…	atypical multiminicore myopathy							generalized with axial and facial predominance (amimia and difficulties opening eyes)				+	progressive respiratory failure with chronic hypercapnia requiring permanent vent assistance until death at 2 mos. of age		mild distal arthrogryposis	normal CK	1 day of life showed global hypotonia w/ frog position, total immobility of 4 limbs	Born at 39 weeks, at 1 day of life showed global hypotonia w/ frog position, total immobility of 4 limbs & feeding difficulties		abolished tendon reflexes, clinical course marked by slow chewing & swallowing improvement & followed by progressive respiratory failure with chronic hypercapnia requiring permanent vent assistance until death at 2 mos. of age normal EEG, cranial ultrasonographic study, fundus exam, cardiac ultrasound, lactic acid levels, & karyotype, molecular studies: excuded neonatal myotonic dystrophy, Prader…	decrease of oxidative activity noted in some fibers along with alterations of the intermyofibrillar network; focal, ill-defined lack of oxidative activity was observed (could be interpreted as atypical cores), IHC = no abnormalities, found rare small foci of sarcomeric disorganization w/ Z-band streamingn running over 2 sarcomeres, w/ sharp limits from adjacent normal sarcomeres, along with a dec…				+	10	+	10	strong type 1 predominance			+		myopathic pattern on EMG, normal EEG hypotrophy of type 1 fibers IN or CN noted in 10% of fibres	parents asymptomatic
28	43	unusual congenital myopathy with prominent nuclear internalisation and large areas of myofibrillar disorganisation		Female patient	c.7006C>T	p.Arg2336Cys	Bevilacqua et al. (2010)	Bevilacqua et al. (2010)		Recessive	Compound Heterozygous	c.7006C>T- missense mutation (referenced in Bevilacqua et al. 2010) Patient 3 was compound heterozygous for the novel p. [Glu4911Lys] and p.[Arg2336Cys] variants. The paternal p.Glu4911Lys (c.14731G>A, exon 102) variant affected a highly conserved glutamyl residue that mapped to the M10 trans-membrane fragment of the Ca2+ pore domain.[(Du et al. (2002)] The maternal p.Arg2336Cys (c.7006C>T, exon …					No MH reactions recorded but not formally assessed by IVCT		unusual congenital myopathy with prominent nuclear internalisation and large areas of myofibrillar disorganisation "Congenital myopathy with cores"	global weakness eyelids weakness							masseters contracture	CPK: normal	Independent gait at 2yo	Suction, swallowing and feeding difficulties at birth	24yo(current age in study) 16yo(deltoid biopsy)	delayed motor milestones, nasal voice currently stable,normal daily life activities EMG: myogenic Walton Score: 2 A CT scan performed to patient 3 showed a discrete symmetric involvement of deltoids and deep muscles of the pelvic girdle, thigh, and leg. cardiac assessment was normal Mild						16yo: % of fibres with nuclear intenalisation: 5.5%		16yo: % of fibres with nuclear centralisation: 3.3%	16yo: % fibres Type 1: 89.0%					16yo: percentage of fibres with multiple internalised nuclei (%NC(Nuclear centralisation) + %NI(Nuclear internalisation)): 8.8 (0.0) 16yo: Mean fibre diameter (SD) [Range] in μm: 38.8 (±11.5) [18.4-75] Ultrastructural Findings: In Patients 1, and 3 to 7, ultrastructural analysis of muscle biopsies in longitudinal sections demonstrated large areas of sarcomeric disorganisation (Figure 3d in Bevila…			France
28	102	unusual congenital myopathy with prominent nuclear internalisation and large areas of myofibrillar disorganisation		Female patient	c.14731G>A	p.Glu4911Lys	Bevilacqua et al. (2010)	Bevilacqua et al. (2010)		Recessive	Compound Heterozygous	c.14731G>A-missense mutation (referenced in Bevilacqua et al. 2010) Patient 3 was compound heterozygous for the novel p. [Glu4911Lys] and p.[Arg2336Cys] variants. The paternal p.Glu4911Lys (c.14731G>A, exon 102) variant affected a highly conserved glutamyl residue that mapped to the M10 trans-membrane fragment of the Ca2+ pore domain.[(Du et al. (2002)] The maternal p.Arg2336Cys (c.7006C>T, exon …					No MH reactions recorded but not formally assessed by IVCT		unusual congenital myopathy with prominent nuclear internalisation and large areas of myofibrillar disorganisation "Congenital myopathy with cores"	global weakness eyelids weakness							masseters contracture	CPK: normal	Independent gait at 2yo	Suction, swallowing and feeding difficulties at birth	24yo(current age in study) 16yo(deltoid biopsy)	delayed motor milestones, nasal voice currently stable,normal daily life activities EMG: myogenic Walton Score: 2 A CT scan performed to patient 3 showed a discrete symmetric involvement of deltoids and deep muscles of the pelvic girdle, thigh, and leg. cardiac assessment was normal Mild						16yo: % of fibres with nuclear intenalisation: 5.5%		16yo: % of fibres with nuclear centralisation: 3.3%	16yo: % fibres Type 1: 89.0%					16yo: percentage of fibres with multiple internalised nuclei (%NC(Nuclear centralisation) + %NI(Nuclear internalisation)): 8.8 (0.0) 16yo: Mean fibre diameter (SD) [Range] in μm: 38.8 (±11.5) [18.4-75] Ultrastructural Findings: In Patients 1, and 3 to 7, ultrastructural analysis of muscle biopsies in longitudinal sections demonstrated large areas of sarcomeric disorganisation (Figure 3d in Bevila…			France
29	44	CCD		1 family	c.7036G>A	p.Val2346Met		Shepherd et al. (2004), Robinson et al. (2006)		Dominant						+	+																																UK
30	44	CCD		1 family	c.7043A>G	p.Glu2348Gly		Shepherd et al. (2004), Robinson et al. (2006)		Dominant						+	+																																UK
31	45	CCD		1 patient	c.7304G>T	p.Arg2435Leu	Zhou et al. (2007)	Zhou et al. (2007), Treves et al. 2008		Recessive ( both Zhou and Treves)	Homozygous, caused typical congenital core myopathy only when inherited at homozygous state, while heterozygous carrier parents were asymptomatic	We identified a homozygous p.R2435L change in an Italian CCD patient (case 18); this mutation has been previously reported as a dominant mutation in an Italian MH family (Barone et al., 1999), while another heterozygous substitution of the same residue (p.R2435H) has been reported in a large Canadian pedigree with MHS and variable expression of clinical myopathic features (Shuaib et al., 1987; Zh…	Treves 08 says MmD			**CCD in Zhou et al. 2007	no MH			Predominant proximal		Scoliosis	absent	no FD	no RI								multiple cores									p.R2435L (homozygous) with normal biallelic transcription showed normal levels of RyR1 expression as compared to control muscle				FTU or Type 1 pred (not specified which), Internalized nuclei or central nuclei (not specified which)			Italian
32	45	CCD/MH		15 independent reports	c.7304G>A	p.Arg2435His		Zhang et al. (1993), Robinson et al. (2002), Rueffert et al. (2004)b, Monnier et al. (2005), Ibarra Moreno-personal communication, Robinson et al. (2006)		Dominant						+	+																																European, UK, Canada & Japan
33	45	CCD/MH		7 independent reports	c.7304G>T	p.Arg2435Leu		Barone et al. (1999), Galli et al. (2002), Tommaro et al. (2003), Robinson et al. (2006)		Dominant						+	+																																Italian, UK
34	45	MmD		1 patient	c.7268T>A	p.Met2423Lys	Zhou et al. (2006) Epigenetic Allele Silencing Unveils Recessive RYR1 mutations in Core Myopathies	1: Zhou et al. (2006), 2: Zorzato et al. (2007)		Recessive	Monoallelic Expression		+										opthalmoplegia																										UK
35	45	MmD	patient 2-1	Jungbluth et al. 2005: 4 family members Zhou: Seems to only represent 1 patient	c.7268T>A	p.Met2423Lys	Jungbluth et al. (2005)	1: Jungbluth et al. (2005), 2: Zhou et al. (2007), 3: Treves et al. (2008)			Jungbluth et al. (2005): patients were homozygous in cDNA & heterozygous in gDNA(suggesting 2nd allele was either not expressed or deleted) compound heterozygous (likely) Zhou et al. 2007: Monoallelic expression	Jungbluth et al. (2005): missense mutation affected highly conserved & functionally important domains of RYR1 molecule Patients were homozygous in cDNA (M2423K in Family F2) but heterozygous in genomic DNA, suggesting that the second allele was either not expressed or deleted. We are currently investigating the possibility of a promoter mutation or a large deletion in these families. Considering …	+						Zhou et al. 2007 claims no MH, shows MRI image with this caption: 41-year old male with multi-minicore disease (MmD) and external ophthalmoplegia	Jungbluth et al. 2005: axial, p.2-1 SG=HG (SG=shoulder girdle, HG=hip girdle) Zhou et al. 2007: generalized, facial		Jungbluth et al. 2005: p.2-1 had moderate scoliosis Zhou et al. 2007: scoliosis absent	external ophthalmoplegia	Zhou et al. 2007: absent	present in Jungbluth et al. 2005 absent in Zhou et al. 2007 Jungbluth et al. 2005:all had frequent respiratory infections			Jungbluth et al. 2005: normal CK	Jungbluth et al. 2005: p. 2-1:unlimited walking distance but unable to run	Jungbluth et al. 2005: p.2-1:childhood with difficulties running	2-1: 50 yo	Jungbluth et al. 2005:all had frequent respiratory infections p.2-1 had poor weight gain	Jungbluth et al. 2005: biopsies from the propositus in Fam. F2 at 9 & 14 yo showed increase in core lesions but longitudinal extent had remained unchanged Zhou et al. 2007: multiple cores													Jungbluth et al. 2005: nonspecific myopathic changes (such as variability in fiber size & increased central nucleation) Zhou et al. 2007: fibre type uniformity or type 1 predominance (doesn't specify which) & increased internal or centrally located nuclei (doesn't specify which)	asymptomatic carrier parents
36	45	CCD		n/a	c.7304G>T	p.Arg2435Leu		Ghassemi et al. (2008)				class 2 channel defect				+
37	1	Congenital myopathy with cores		1 patient	c.34delT	p.Phe12SerfsX105	Monnier et al. (2008)	Monnier et al. (2008)		Recessive	Compound Heterozygous c.7268T>A present at nearly hemizygote level in cDNA (confirmed maternal transcript instability) 2 changes on maternal allele	Sequence analysis and segregation studies revealed the presence of two closely associated nucleotide changes on the maternal allele: (c.[34delT; 37C>G]). The c.34delT frameshift deletion introduced a premature stop codon at position 117 of the mutated protein (p.Phe12SerfsX105) while the c.37C>G mutation would result into the conservative substitution of a leucyl residue in the N terminal domain …							61yo(present age in study) "Congenital myopathy with cores"	moderate, progressive, distal & proximal		No	Ptosis; ophthalmoparesis		respiration problems		joint contractures	normal CK	Yes	moderate delayed motor milestones	60 yr	painful muscles at rest, suffered at 30yo from supraventricular tachycardia episodes requiring treatment Progressive Evolution "Moderate clinical phenotype"	core myopathy 60 yr old: unique and multiple cores-short or long in length								60 yr old: . 80% of fibres were type 1	51+/-7% Production of unstable transcripts as a consequence of the c.34delT frameshift mutation led to a significant decrease of the RYR1 level in the muscle biopsy of the proband.					had an unaffected sibling and mother, unknown clinical status of father (passed away)		French
37	1	Congenital myopathy with cores		1 patient	c.37C>G	p.Leu13Val	Monnier et al. (2008)	Monnier et al. (2008)		Recessive	Compound Heterozygous c.7268T>A present at nearly hemizygote level in cDNA (confirmed maternal transcript instability) 2 changes on maternal allele	Sequence analysis and segregation studies revealed the presence of two closely associated nucleotide changes on the maternal allele: (c.[34delT; 37C>G]). The c.34delT frameshift deletion introduced a premature stop codon at position 117 of the mutated protein (p.Phe12SerfsX105) while the c.37C>G mutation would result into the conservative substitution of a leucyl residue in the N terminal domain …							61yo(present age in study) "Congenital myopathy with cores"	moderate, progressive, distal & proximal		No	Ptosis; ophthalmoparesis		respiration problems		joint contractures	normal CK	Yes	moderate delayed motor milestones	60 yr	painful muscles at rest, suffered at 30yo from supraventricular tachycardia episodes requiring treatment Progressive Evolution "Moderate clinical phenotype"	core myopathy 60 yr old: unique and multiple cores-short or long in length								60 yr old: . 80% of fibres were type 1	51+/-7% Production of unstable transcripts as a consequence of the c.34delT frameshift mutation led to a significant decrease of the RYR1 level in the muscle biopsy of the proband.					had an unaffected sibling and mother, unknown clinical status of father (passed away)		French
37	45	Congenital myopathy with cores		1 patient	c.7268T>A	p.Met2423Lys	Monnier et al. (2008)	Monnier et al. (2008)		Recessive	Compound Heterozygous c.7268T>A present at nearly hemizygote level in cDNA (confirmed maternal transcript instability) 2 changes on maternal allele	Sequence analysis and segregation studies revealed the presence of two closely associated nucleotide changes on the maternal allele: (c.[34delT; 37C>G]). The c.34delT frameshift deletion introduced a premature stop codon at position 117 of the mutated protein (p.Phe12SerfsX105) while the c.37C>G mutation would result into the conservative substitution of a leucyl residue in the N terminal domain …							61yo(present age in study) "Congenital myopathy with cores"	moderate, progressive, distal & proximal		No	Ptosis; ophthalmoparesis		respiration problems		joint contractures	normal CK	Yes	moderate delayed motor milestones	60 yr	painful muscles at rest, suffered at 30yo from supraventricular tachycardia episodes requiring treatment Progressive Evolution "Moderate clinical phenotype"	core myopathy 60 yr old: unique and multiple cores-short or long in length								60 yr old: . 80% of fibres were type 1	51+/-7% Production of unstable transcripts as a consequence of the c.34delT frameshift mutation led to a significant decrease of the RYR1 level in the muscle biopsy of the proband.					had an unaffected sibling and mother, unknown clinical status of father (passed away)		French
38	45	MmD/MH		myopathy in father and son (II-1 & III-7)	c.7304G>A	p.Arg2435His	Jeong et al. (2008)	Jeong et al. (2008)		Dominant	compound heterozygous	There are several reasons for considering the A4295V (the other mutation in these patients)substitution a candidate mutation for MHS and/or multiminicore myopathy: 1) it segregated with the multiminicore lesions and elevated blood CK and myoglobin; 2) it was located in the mutational hot spot of MH/CCD region 3 and relatively close to the V4234L mutation, which is known to cause MHS 3) the alanin…	+				+		large MH family with multiminicores: 2 probands who survived MH episodes(III-9 & III-17), 1 individual who died from an MH episode(III-4), 2 patients showing clinically definite myopathy(II-1 & III-7)	chronic progressive muscle weakness & atrophy of the hip girdle & proximal portion of lower legs Father: mild muscle weakness of lower limbs at age 30 with slow progressive wasting& at age 65 he showed marked muscle atrophy (MRC grade IV¯) Son: complained of muscle weakness of lower limbs since 24 (27yo at examination) , muscle weakness gradually progressed over 10 yrs								elevated CK & myoglobin	dad couldn't stand or walk w/o a support at 65 yo son found it hard to stand/climb stairs at 37	late-onset			Family: multiminicore structures with scattered moth-eaten appearances & unclear border margins EM showed minicore-like structures with a mean cross-sectional diameter of 8-12 μm with streaming or disruption of Zlines Son showed no obvious core structures with ox. enzyme stain whereas father exhibited numerous multiminicores													variation in fiber size with increasing internal nuclei			Korean
38	91	MmD/MH		myopathy in father and son (II-1 & III-7)	c.12891C>T	p.Ala4295Val	Jeong et al. (2008)	Jeong et al. (2008)		Dominant	Compound Heterozygous	There are several reasons for considering the A4295V substitution a candidate mutation for MHS and/or multiminicore myopathy: 1) it segregated with the multiminicore lesions and elevated blood CK and myoglobin; 2) it was located in the mutational hot spot of MH/CCD region 3 and relatively close to the V4234L mutation, which is known to cause MHS 3) the alanine at amino acid position 4,295 is cons…	+				+		large MH family with multiminicores: 2 probands who survived MH episodes(III-9 & III-17), 1 individual who died from an MH episode(III-4), 2 patients showing clinically definite myopathy(II-1 & III-7)	chronic progressive muscle weakness & atrophy of the hip girdle & proximal portion of lower legs Father: mild muscle weakness of lower limbs at age 30 with slow progressive wasting& at age 65 he showed marked muscle atrophy (MRC grade IV¯) Son: complained of muscle weakness of lower limbs since 24 (27yo at examination) , muscle weakness gradually progressed over 10 yrs								elevated CK & myoglobin	dad couldn't stand or walk w/o a support at 65 yo son found it hard to stand/climb stairs at 37	late-onset			Family: multiminicore structures with scattered moth-eaten appearances & unclear border margins EM showed minicore-like structures with a mean cross-sectional diameter of 8-12 μm with streaming or disruption of Zlines Son showed no obvious core structures with ox. enzyme stain whereas father exhibited numerous multiminicores													variation in fiber size with increasing internal nuclei			Korean
39	46	CCD/MH		1 family	c.7358T>C	p.Ile2453Thr		Rueffert et al., 2004, Robinson et al. (2006)		Dominant						+	+																																German
40	46	MH/Core myopathy			c.7373G>A	p.Arg2458His		Shepherd et al. 2004									+															core myopathy
41	47	CCD/MH		1 patient	c.7523G>A	p.Arg2508His	Zhou et al. (2007)	Zhou et al. (2007), Treves et al. (2008)		Dominant	Heterozygous	The p.R2508H substitution, reported at high frequency in the Japanese population, was also found in one of our patients with a MHS history, scoliosis and progressive muscle weakness but no visible cores on muscle biopsy (case 15). In contrast to other recent mutational studies on CCD (Wu et al., 2006), we identified only one single dominant mutation outside the C-terminal hotspot (Exon 47, c.7523…				+	+		CCD diagnosis is from Treves et al. (2008)	Predominant Distal Progressive Muscle Weakness		Scoliosis	absent	no FD	no RI								unevenness of stain No visible cores on biopsy				-		-							FTU or Type 1 pred. (Zhou et al. 2007 doesn't specify) No increased internal or centrally located nuclei		De novo mutation
42	47	CCD/MH		1 independent report	c.7522C>A	p.Arg2508Gly	Ibarra Moreno-personal communication from Robinson et al. (2006)	Ibarra Moreno-personal communication from Robinson et al. (2006)		Dominant						+	+																																Japan
43	47	CCD/MH		4 independent reports	c.7522C>T	p.Arg2508Cys	Ibarra Moreno-personal communication from Robinson et al. (2006)	Ibarra Moreno-personal communication from Robinson et al. (2006)		Dominant						+	+																																Japan
44	47	CCD/MH		2 independent reports	c.7523G>A	p.Arg2508His	Ibarra Moreno-personal communication from Robinson et al. (2006)	Ibarra Moreno-personal communication from Robinson et al. (2006)		Dominant						+	+																																Japan
45	47	CCD/MH		Female patient	c.7522C>T	p.Arg2508Cys	Wu et al. (2006)	Wu et al. (2006)		Dominant	Heterozygous Novel Mutation					+	MHS		enhanced CICR(calcium-induced calcium release)	Distal		Scoliosis	Ptosis							No pregnancy and birth symptoms, No delayed motor milestones, Onset in adolescence	37yo(age at biopsy)				22% of cores were CC, 9% were rimmed cores, 12% were atypical cores, 96% were single cores, 4% were multiple cores						27 % of fibers were type 2					93% of type 1 fibers had cores No nemaline bodies No endomysial fibrosis	Family history of MH		Japan
46	47	CCD/MH		Female patient	c.7522C>T	p.Arg2508Cys	Wu et al. (2006)	Wu et al. (2006)		Dominant	Heterozygous Novel Mutation	non-C-terminal mutation				+	MHS		enhanced CICR(calcium-induced calcium release)	No muscle weakness										No pregnancy and birth symptoms, no delayed motor milestones, onset in adolescence	63yo(age at biopsy)				22% of cores were CC, 17% were rimmed cores, 4% were atypical cores, 92% were single cores, 8% were multiple cores						13% of fibers were type 2					89% of type 1 fibers had cores No nemaline bodies No endomysial fibrosis	No family history		Japan
47	47	CCD/MH		Female patient	c.7522C>T	p.Arg2508Cys	Wu et al. (2006)	Wu et al. (2006)		Dominant	Heterozygous Novel Mutation	non-C-terminal mutation				+	MHS		enhanced CICR(calcium-induced calcium release)	No muscle weakness		Scoliosis								No pregnancy and birth symptoms, No delayed motor milestones, Onset in adolescence	35yo(age at biopsy)				14% of cores were CC, 11% were rimmed cores, 14% were atypical cores, 84% were single cores, 16% were multiple cores						13% of fibers were type 2					84% of type 1 fibers had cores No nemaline bodies No Endomysial fibrosis	No family history		Japan
48	47	CCD/MH		Female patient	c.7522C>G	p.Arg2508Gly	Wu et al. (2006)	Wu et al. (2006)		Dominant	Heterozygous Novel Mutation	non-C-terminal mutation				+	MHS		enhanced CICR(calcium-induced calcium release)	No muscle weakness		Scoliosis								No pregnancy and birth symptoms, no delayed motor milestones, Onset in Childhood	9yo(age at biopsy)				74% of cores were CC, 12% were rimmed cores, 5% were atypical cores, 96% were single cores, 4% were multiple cores						40% of fibers were type 2					98% of type 1 fibers had cores No nemaline bodies No endomysial fibrosis	Family history of MH		Japan
49	47	CCD/MH		Male patient	c.7523G>A	p.Arg2508His	Wu et al. (2006)	Wu et al. (2006)		Dominant	Heterozygous Novel Mutation	non-C-terminal mutation				+	MHS		enhanced CICR(calcium-induced calcium release)	No muscle weakness										No pregnancy and birth symptoms, no delayed motor milestones, Onset in adolescence	34yo(age at biopsy)				14% of cores were CC, 39% were rimmed cores, 10% were atypical cores, 86% were single cores, 14% were multiple cores						65% of fibers were type 2					78% of type 1 fibers had cores No nemaline bodies No endomysial fibrosis	Family history of MH		Japan
50	48	CCD/MH		1 family	c.7635G>Y Paper doesn't specify the significance of Y (pyrimidine base?)	p.Glu2545Asp	Ibarra Moreno-personal communication from Robinson et al. (2006)	Ibarra Moreno-personal communication from Robinson et al. (2006)		Dominant						+	+																																Japan
51	48	CCD/MH		Female Patient	c.7635G>C	p.Glu2545Asp	Wu et al. (2006)	Wu et al. (2006)		Dominant	Heterozygous Novel Mutation	non-C-terminal mutation				+	MHS		enhanced CICR(calcium-induced calcium release)	Proximal										No pregnancy and birth symptoms, no delayed motor milestones, onset in childhood	8yo(age at biopsy)				28% of cores were CC, 9% were rimmed cores, 12% were atypical cores, 89% were single cores, 11% were multiple cores						<1% of fibers were type 2					39% of type 1 fibers had cores No nemaline bodies minimal endomysial fibrosis	No Family history		Japan
52	50	MH/muscle symptoms		29 Members tested, see supporting information in cell for specifics	c.8026C>T	p.Arg2676Trp	Guis et al. (2004)	Guis et al. (2004), Robinson et al. (2006)		Dominant		The genetic investigation revealed a linkage to the RYR1 locus on chromosome 19q13.2, and 2 amino acid substitutions in the same copy of the RYR1 gene were identified. The R2676W and the T2787S substitutions were the only changes disclosed after entire sequencing of the cDNA, indicating that one or both changes might have a causative role in the MHS phenotype in this family. Both changes segregat…					2 MHEc(equivocal to MHS, positive caffeine test) 17 MHS, susceptible to MH 10 MHN, not susceptible to MH		MH/muscle symptoms												Patient III:36 had biopsy at 30yo	Only clinical muscle involvement: Two patients (III:36 and IV:4) complained of paraspinal muscle weakness and muscle pain similar to peripheral cramps. Only patient III:36 was confirmed to have the mutations. (c.8026C>T, p.Arg2676Trp and c.8360C>G, p.Thr2787Ser) IVCT were used to diagnose MH In addition, none of the patients with multiminicore lesions had the clinical signs previously reported in…			patient III:36: showed 30%of Type I fibers affected by Multiminicore lesions and 5% of Type II Fibers affected by Multiminicore lesions						Patient III:36: no predominance of type I or type II fibers Patient III:36 also showed no atrophy of type I or type II fibers					MHS: Of interest, histological analyses of muscle biopsy specimens revealed the presence of multiminicores in 16 (95%) of the 17 MHSpatients. Multiminicore lesions were observed in both fiber types in most of the cases. The mean percentage of affected type I fibers was 22% (range, 5%-50%). On average, 14% (range, 5%-50%) of type II fibers were affected. Angulated fibers, isolated or grouped, indi…	Large family with MH and Multiminicores (but no clinical symptoms) except 2 members Exploration of the family started after the death of the proband (II:4) in Basel, Switzerland. He had been anesthetized twice for a disc herniation. On both occasions, luorinated anesthetics were used. In 1986, muscular rigidity appeared at the onset of the anesthetic procedure, but this rigidity receded afterward…		French
53	53	MH/muscle symptoms		29 Members tested, see supporting information in cell for specifics	c.8360C>G	p.Thr2787Ser	Guis et al. (2004)	Guis et al. (2004), Monnier et al. (2005), Robinson et al. (2006)		Dominant		The genetic investigation revealed a linkage to the RYR1 locus on chromosome 19q13.2, and 2 amino acid substitutions in the same copy of the RYR1 gene were identified. The R2676W and the T2787S substitutions were the only changes disclosed after entire sequencing of the cDNA, indicating that one or both changes might have a causative role in the MHS phenotype in this family. Both changes segregat…					2 MHEc(equivocal to MHS, positive caffeine test) 17 MHS, susceptible to MH 10 MHN, not susceptible to MH		MH/muscle symptoms												Patient III:36 had biopsy at 30yo	Only clinical muscle involvement: Two patients (III:36 and IV:4) complained of paraspinal muscle weakness and muscle pain similar to peripheral cramps. Only patient III:36 was confirmed to have the mutations. (c.8026C>T, p.Arg2676Trp and c.8360C>G, p.Thr2787Ser) IVCT were used to diagnose MH In addition, none of the patients with multiminicore lesions had the clinical signs previously reported in…			patient III:36: showed 30%of Type I fibers affected by Multiminicore lesions and 5% of Type II Fibers affected by Multiminicore lesions						Patient III:36: no predominance of type I or type II fibers Patient III:36 also showed no atrophy of type I or type II fibers					MHS: Of interest, histological analyses of muscle biopsy specimens revealed the presence of multiminicores in 16 (95%) of the 17 MHSpatients. Multiminicore lesions were observed in both fiber types in most of the cases. The mean percentage of affected type I fibers was 22% (range, 5%-50%). On average, 14% (range, 5%-50%) of type II fibers were affected. Angulated fibers, isolated or grouped, indi…	Large family with MH and Multiminicores (but no clinical symptoms) except 2 members Exploration of the family started after the death of the proband (II:4) in Basel, Switzerland. He had been anesthetized twice for a disc herniation. On both occasions, luorinated anesthetics were used. In 1986, muscular rigidity appeared at the onset of the anesthetic procedure, but this rigidity receded afterward…		French
54	intron 56	unusual congenital myopathy with prominent nuclear internalisation and large areas of myofibrillar disorganisation "Congenital myopathy with cores"		Male patient	c.8692+131G>A	p.Gly2898GlyfsX36 + p.Gly2898AspfsX54	Bevilacqua et al. (2010)	Bevilacqua et al. (2010)		Recessive	Homozygous	truncated proteins (referenced in Bevilacqua et al. 2011) Analysis of Patient 6’s cDNA revealed the presence of two abnormal transcripts characterised by insertions of 132 bp and 32 bp between exons 56 and 57, and the presence of a normally spliced transcript. Genomic sequencing of intron 56 identified a homozygous c.8692+131G>A change, that revealed a cryptic donor splice site in competition wit…					No MH reactions recorded but not formally assessed by IVCT		unusual congenital myopathy with prominent nuclear internalisation and large areas of myofibrillar disorganisation "Congenital myopathy with cores"	global weakness			ophthalmoparesis and incomplete eyelid closing		vital capacity was 65% of the theoretical value			CPK: 23 U/L	independent gait at 2 yrs troubles for climbing stairs and running	Neonatal hypotonia	32yo(current age in study) 26yo(Deltoid biopsy)	delayed motor milestones, frequent falls, troubles for climbing stairs and running, dysmorphism, Walton Score: 4, cardiac assessment was normal, Moderate						26 yo: % of fibres with nuclear intenalisation: 9.0%		26 yo: % of fibres with nuclear centralisation: 3.3%	26 yo: % fibres Type 1: 100%	22% +/- 12% of the control				26yo: percentage of fibres with multiple internalised nuclei (%NC(Nuclear centralisation) + %NI(Nuclear internalisation)): 12.3 (2.4) 26yo: Mean fibre diameter (SD) [Range] in μm: 36.8 (±13.4) [13.3-76] Ultrastructural Findings: In Patients 1, and 3 to 7, ultrastructural analysis of muscle biopsies in longitudinal sections demonstrated large areas of sarcomeric disorganisation (Figure 3d). Such a…			Origin: Congo
55	53	unusual congenital myopathy with prominent nuclear internalisation and large areas of myofibrillar disorganisation "Congenital myopathy with cores"		1 patient	c.8342_8343delTA	p.Ile2781ArgfsX49	Bevilacqua et al. (2010)	Bevilacqua et al. (2010)		Recessive	Compound Heterozygous	p.His3449ins33fsX54- truncated protein(Referenced from Monnier et al. 2008) p.Val4842Met- missense mutation (Referenced from Monnier et al. 2008) p.Ile2781ArgfsX49- truncated protein (Referenced from Bevilacqua et al. 2010) c.10348-6C>G change resulted in a loss of splicing of intron 68 and the introduction of a premature stop codon (p.His3449ins33fsX54). Both unspliced and spliced transcripts we…					No MH reactions recorded but not formally assessed by IVCT		unusual congenital myopathy with prominent nuclear internalisation and large areas of myofibrillar disorganisation "Congenital myopathy with cores"	axial and proximal weakness			opthalmoparesis and ptosis		respiratory function was severely affected early in life, but improved slightly, vital capacity in adolescence was 35% of the theoretical value (restrictive respiratory syndrome) requiring non-invasive respiratory support respiratory distress in neonatal period		hip, knee, and ankle contractures	CPK: normal at birth (241 U/L)	autonomous gait never achieved, required support to sit or walk delayed motor milestones	Neonatal hypotonia and respiratory distress	15yo(current age in study) 4mo(deltoid biopsy) 12yo(paravert biopsy) 14yo (quadriceps biopsy)	delayed motor milestones dysmorphism facial dysplegia, open mouth head support OTR absent EMG: myogenic Walton Score: 8 poor head control cardiac assessment was normal Severe						4mo: % of fibres with nuclear intenalisation: 9.9% 12yo: % of fibres with nuclear intenalisation: 44.9% 14yo: % of fibres with nuclear intenalisation: 47.0%		4mo: % of fibres with nuclear centralisation: 8.7% 12yo: % of fibres with nuclear centralisation: 1.5% 14yo: % of fibres with nuclear centralisation: 4.4%	4mo: % fibres Type 1: 60.8% 12yo: % fibres Type 1: 100% 14yo: % fibres Type 1: 100%	RyR1 expression analysis did not show truncated proteins, but instead a major decrease of the mature protein, indicating the residual prsence of a low amount (15% +/- 8%) of mutated Met4842 protein in the proband's muscle				4mo: percentage of fibres with multiple internalised nuclei (%NC(Nuclear centralisation) + %NI(Nuclear internalisation)): 18.7 (3.6) 12yo: percentage of fibres with multiple internalised nuclei (%NC(Nuclear centralisation) + %NI(Nuclear internalisation)): 46.3 (21) 14yo: percentage of fibres with multiple internalised nuclei (%NC(Nuclear centralisation) + %NI(Nuclear internalisation)): 51.2 (22) …			Origin: Zaire
55	intron 68	unusual congenital myopathy with prominent nuclear internalisation and large areas of myofibrillar disorganisation "Congenital myopathy with cores"		1 patient	c.10348-6C>G	p.His3449ins33fsX54	Bevilacqua et al. (2010)	Bevilacqua et al. (2010)		Recessive	Compound Heterozygous	p.His3449ins33fsX54- truncated protein(Referenced from Monnier et al. 2008) p.Val4842Met- missense mutation (Referenced from Monnier et al. 2008) p.Ile2781ArgfsX49- truncated protein (Referenced from Bevilacqua et al. 2010) c.10348-6C>G change resulted in a loss of splicing of intron 68 and the introduction of a premature stop codon (p.His3449ins33fsX54). Both unspliced and spliced transcripts we…					No MH reactions recorded but not formally assessed by IVCT		unusual congenital myopathy with prominent nuclear internalisation and large areas of myofibrillar disorganisation "Congenital myopathy with cores"	axial and proximal weakness			opthalmoparesis and ptosis		respiratory function was severely affected early in life, but improved slightly, vital capacity in adolescence was 35% of the theoretical value (restrictive respiratory syndrome) requiring non-invasive respiratory support respiratory distress in neonatal period		hip, knee, and ankle contractures	CPK: normal at birth (241 U/L)	autonomous gait never achieved, required support to sit or walk delayed motor milestones	Neonatal hypotonia and respiratory distress	15yo(current age in study) 4mo(deltoid biopsy) 12yo(paravert biopsy) 14yo (quadriceps biopsy)	delayed motor milestones dysmorphism facial dysplegia, open mouth head support OTR absent EMG: myogenic Walton Score: 8 poor head control cardiac assessment was normal Severe						4mo: % of fibres with nuclear intenalisation: 9.9% 12yo: % of fibres with nuclear intenalisation: 44.9% 14yo: % of fibres with nuclear intenalisation: 47.0%		4mo: % of fibres with nuclear centralisation: 8.7% 12yo: % of fibres with nuclear centralisation: 1.5% 14yo: % of fibres with nuclear centralisation: 4.4%	4mo: % fibres Type 1: 60.8% 12yo: % fibres Type 1: 100% 14yo: % fibres Type 1: 100%	RyR1 expression analysis did not show truncated proteins, but instead a major decrease of the mature protein, indicating the residual prsence of a low amount (15% +/- 8%) of mutated Met4842 protein in the proband's muscle				4mo: percentage of fibres with multiple internalised nuclei (%NC(Nuclear centralisation) + %NI(Nuclear internalisation)): 18.7 (3.6) 12yo: percentage of fibres with multiple internalised nuclei (%NC(Nuclear centralisation) + %NI(Nuclear internalisation)): 46.3 (21) 14yo: percentage of fibres with multiple internalised nuclei (%NC(Nuclear centralisation) + %NI(Nuclear internalisation)): 51.2 (22) …			Origin: Zaire
55	101	unusual congenital myopathy with prominent nuclear internalisation and large areas of myofibrillar disorganisation "Congenital myopathy with cores"		Female patient	c.14524G>A	p.Val4842Met	Bevilacqua et al. (2010)	Bevilacqua et al. (2010)		Recessive	Compound Heterozygous	p.His3449ins33fsX54- truncated protein(Referenced from Monnier et al. 2008) p.Val4842Met- missense mutation (Referenced from Monnier et al. 2008) p.Ile2781ArgfsX49- truncated protein (Referenced from Bevilacqua et al. 2010) c.10348-6C>G change resulted in a loss of splicing of intron 68 and the introduction of a premature stop codon (p.His3449ins33fsX54). Both unspliced and spliced transcripts we…					No MH reactions recorded but not formally assessed by IVCT		unusual congenital myopathy with prominent nuclear internalisation and large areas of myofibrillar disorganisation "Congenital myopathy with cores"	axial and proximal weakness			opthalmoparesis and ptosis		respiratory function was severely affected early in life, but improved slightly, vital capacity in adolescence was 35% of the theoretical value (restrictive respiratory syndrome) requiring non-invasive respiratory support respiratory distress in neonatal period		hip, knee, and ankle contractures	CPK: normal at birth (241 U/L)	autonomous gait never achieved, required support to sit or walk delayed motor milestones	Neonatal hypotonia and respiratory distress	15yo(current age in study) 4mo(deltoid biopsy) 12yo(paravert biopsy) 14yo (quadriceps biopsy)	delayed motor milestones dysmorphism facial dysplegia, open mouth head support OTR absent EMG: myogenic Walton Score: 8 poor head control cardiac assessment was normal Severe						4mo: % of fibres with nuclear intenalisation: 9.9% 12yo: % of fibres with nuclear intenalisation: 44.9% 14yo: % of fibres with nuclear intenalisation: 47.0%		4mo: % of fibres with nuclear centralisation: 8.7% 12yo: % of fibres with nuclear centralisation: 1.5% 14yo: % of fibres with nuclear centralisation: 4.4%	4mo: % fibres Type 1: 60.8% 12yo: % fibres Type 1: 100% 14yo: % fibres Type 1: 100%	RyR1 expression analysis did not show truncated proteins, but instead a major decrease of the mature protein, indicating the residual prsence of a low amount (15% +/- 8%) of mutated Met4842 protein in the proband's muscle				4mo: percentage of fibres with multiple internalised nuclei (%NC(Nuclear centralisation) + %NI(Nuclear internalisation)): 18.7 (3.6) 12yo: percentage of fibres with multiple internalised nuclei (%NC(Nuclear centralisation) + %NI(Nuclear internalisation)): 46.3 (21) 14yo: percentage of fibres with multiple internalised nuclei (%NC(Nuclear centralisation) + %NI(Nuclear internalisation)): 51.2 (22) …			Origin: Zaire
56	63	unusual congenital myopathy with prominent nuclear internalisation and large areas of myofibrillar disorganisation "Congenital myopathy with cores"		Male patient	c.9413C>T	p.Pro3138Leu	Bevilacqua et al. (2010)	Bevilacqua et al. (2010)		Recessive	Compound Heterozygous	p.Pro3138Leu- missense mutation Patient 5 was p.[Pro3138Leu] + p.[Arg3772Trp] compound heterozygous. The paternal p.Pro3138Leu (c.9413C>T) variant affected a highly conserved prolyl residue that mapped to exon 63. This variant has not been reported previously. The maternal p.Arg3772Trp (c.11314C>T, exon 79) variant has been recently reported in a MHS patient.[Levano et al. (2009)] The mutation su…					No MH reactions recorded but not formally assessed by IVCT		unusual congenital myopathy with prominent nuclear internalisation and large areas of myofibrillar disorganisation "Congenital myopathy with cores"	global muscle weakness			ptosis, opthalmoparesis, and strabismus		perinatal/neonatal distress with respiratory insufficiency				Independent gait at 18 months	perinatal/neonatal distress with respiratory insufficiency	28yo(current age in study) 21yo(deltoid biopsy)	delayed motor milestones, dysmorphism, bilateral achillean retraction surgery Walton Score: 6 cardiac assessment was normal Severe						21yo: % of fibres with nuclear intenalisation: 29.5%		21yo: % of fibres with nuclear centralisation: 4.8%	21yo: % fibres Type 1: 81.6%					21yo: percentage of fibres with multiple internalised nuclei (%NC(Nuclear centralisation) + %NI(Nuclear internalisation)): 34.3 (21.4) 21yo: Mean fibre diameter (SD) [Range] in μm: 101.8 (±31.5) [31.3-194.9] Ultrastructural Findings: In Patients 1, and 3 to 7, ultrastructural analysis of muscle biopsies in longitudinal sections demonstrated large areas of sarcomeric disorganisation (Figure 3d). S…			France
56	79	unusual congenital myopathy with prominent nuclear internalisation and large areas of myofibrillar disorganisation "Congenital myopathy with cores"		Male patient	c.11314C>T	p.Arg3772Trp	Bevilacqua et al. (2010)	Bevilacqua et al. (2010)		Recessive	Compound Heterozygous	p.Arg3772Trp- missense mutation Patient 5 was p.[Pro3138Leu] + p.[Arg3772Trp] compound heterozygous. The paternal p.Pro3138Leu (c.9413C>T) variant affected a highly conserved prolyl residue that mapped to exon 63. This variant has not been reported previously. The maternal p.Arg3772Trp (c.11314C>T, exon 79) variant has been recently reported in a MHS patient.[Levano et al. (2009)] The mutation su…					No MH reactions recorded but not formally assessed by IVCT		unusual congenital myopathy with prominent nuclear internalisation and large areas of myofibrillar disorganisation "Congenital myopathy with cores"	global muscle weakness			ptosis, opthalmoparesis, and strabismus						Independent gait at 18 months	perinatal/neonatal distress with respiratory insufficiency	28yo(current age in study) 21yo(deltoid biopsy)	delayed motor milestones, dysmorphism, bilateral achillean retraction surgery Walton Score: 6 cardiac assessment was normal Severe						21yo: % of fibres with nuclear intenalisation: 29.5%		21yo: % of fibres with nuclear centralisation: 4.8%	21yo: % fibres Type 1: 81.6%					21yo: percentage of fibres with multiple internalised nuclei (%NC(Nuclear centralisation) + %NI(Nuclear internalisation)): 34.3 (21.4) 21yo: Mean fibre diameter (SD) [Range] in μm: 101.8 (±31.5) [31.3-194.9] Ultrastructural Findings: In Patients 1, and 3 to 7, ultrastructural analysis of muscle biopsies in longitudinal sections demonstrated large areas of sarcomeric disorganisation (Figure 3d). S…			France
57	65	unusual congenital myopathy with prominent nuclear internalisation and large areas of myofibrillar disorganisation "Congenital myopathy with cores"		Female patient	c.9605C>T	p.Pro3202Leu	Bevilacqua et al. (2010)	Bevilacqua et al. (2010)		Recessive	Compound Heterozygous	p.Pro3202Leu-missense mutation Patient 7 was p.[Pro3202Leu] + p.[Arg4179His] compound heterozygous. The maternal p.Pro3202Leu (c.9605C>T, exon 65) variant was recurrent in this study (Patient 4). The paternal p.Arg4179His (c.12536G>A, exon 90) variant affected a highly conserved arginyl residue that mapped to a cytoplasmic domain of the protein close to the p.Glu4181Lys variant identified in Pati…					No MH reactions recorded but not formally assessed by IVCT		unusual congenital myopathy with prominent nuclear internalisation and large areas of myofibrillar disorganisation "Congenital myopathy with cores"	axial and limbs weakness			facial hypomimia, mild bilateral ptosis					CPK: 64 U/L	Independent gait at 15 months	hypotonia, suction and swallowing difficulties at birth	6yo(current age in study) 5yo(Deltoid biopsy)	delayed motor milestones, frequent falls, distal hyperlaxity, EMG: myogenic, Warton Score: 3, cardiac assessment was normal, Moderate						5 yo: % of fibres with nuclear intenalisation: 1.3%		5 yo: % of fibres with nuclear centralisation: 1.3%	5 yo: % fibres Type 1: 95.7%					21yo: percentage of fibres with multiple internalised nuclei (%NC(Nuclear centralisation) + %NI(Nuclear internalisation)): 2.7 (0.0) 21yo: Mean fibre diameter (SD) [Range] in μm: 29.1 (±13.4) [7.7-70.7] Ultrastructural Findings: In Patients 1, and 3 to 7, ultrastructural analysis of muscle biopsies in longitudinal sections demonstrated large areas of sarcomeric disorganisation (Figure 3d). Such a…			origin: Argentina/Bolivia
57	90	unusual congenital myopathy with prominent nuclear internalisation and large areas of myofibrillar disorganisation "Congenital myopathy with cores"		Female patient	c.12536G>A	p.Arg4179His	Bevilacqua et al. (2010)	Bevilacqua et al. (2010)		Recessive	Compound Heterozygous	p.Arg4179His-missense mutation Patient 7 was p.[Pro3202Leu] + p.[Arg4179His] compound heterozygous. The maternal p.Pro3202Leu (c.9605C>T, exon 65) variant was recurrent in this study (Patient 4). The paternal p.Arg4179His (c.12536G>A, exon 90) variant affected a highly conserved arginyl residue that mapped to a cytoplasmic domain of the protein close to the p.Glu4181Lys variant identified in Pati…					No MH reactions recorded but not formally assessed by IVCT		unusual congenital myopathy with prominent nuclear internalisation and large areas of myofibrillar disorganisation "Congenital myopathy with cores"	axial and limbs weakness			facial hypomimia, mild bilateral ptosis					CPK: 64 U/L	Independent gait at 15 months	hypotonia, suction and swallowing difficulties at birth	6yo(current age in study) 5yo(Deltoid biopsy)	delayed motor milestones, frequent falls, distal hyperlaxity, EMG: myogenic, Warton Score: 3, cardiac assessment was normal, Moderate						5 yo: % of fibres with nuclear intenalisation: 1.3%		5 yo: % of fibres with nuclear centralisation: 1.3%	5 yo: % fibres Type 1: 95.7%					21yo: percentage of fibres with multiple internalised nuclei (%NC(Nuclear centralisation) + %NI(Nuclear internalisation)): 2.7 (0.0) 21yo: Mean fibre diameter (SD) [Range] in μm: 29.1 (±13.4) [7.7-70.7] Ultrastructural Findings: In Patients 1, and 3 to 7, ultrastructural analysis of muscle biopsies in longitudinal sections demonstrated large areas of sarcomeric disorganisation (Figure 3d). Such a…			origin: Argentina/Bolivia
58	65	unusual congenital myopathy with prominent nuclear internalisation and large areas of myofibrillar disorganisation "Congenital myopathy with cores"		Female Patient	c.9605C>T	p.Pro3202Leu	Bevilacqua et al. (2010)	Bevilacqua et al. (2010)		Recessive	Compound Heterozygous	p.Pro3202Leu- missense mutation (Referenced in Bevilacqua et al. 2011) Patient 4 was p.[Pro3202Leu] + p.[Gly3521Cys] compound heterozygous. Both variants are novel and substituted highly conserved residues among species and RYR isoforms. The paternal p.Pro3202Leu (c.9605C>T, exon 65) variant affected a prolyl residue located in a central region of the protein of unknown function. The maternal p.G…					No MH reactions recorded but not formally assessed by IVCT		unusual congenital myopathy with prominent nuclear internalisation and large areas of myofibrillar disorganisation "Congenital myopathy with cores"	global weakness		thoracic and dorso-lumbar scoliosis	ophthalmoparesis		restrictive respiratory syndrome vital capacity was 50% of the theoretical value			CPK: 26 U/L	indpendent gait at 18months	Neonatal hypotonia, poor head control	39yo(current age in study) 37yo(Deltoid biopsy)	Delayed motor milestones, retrognathism, talipes varus, osteotendinous reflexes absent, Warton Score: 3, cardiac assessment was normal, Moderate Computer tomography limb imaging of Patient 4(See Bevilacqua et al. 2010 for images): Upper and lower limb computer tomography (CT) scanner from patient 4 (A to E) at the age of 34. Axial sections were performed at middle level of the arms (A, B), pelvic…						37yo: % of fibres with nuclear intenalisation: 29%		37yo: % of fibres with nuclear centralisation: 6.7%	37yo: % fibres Type 1: 100%					14yo: percentage of fibres with multiple internalised nuclei (%NC(Nuclear centralisation) + %NI(Nuclear internalisation)): 35.7 (10.4) 14yo: Mean fibre diameter (SD) [Range] in μm: 30.2 (±9.4) [10.7-63.8] Ultrastructural Findings: In Patients 1, and 3 to 7, ultrastructural analysis of muscle biopsies in longitudinal sections demonstrated large areas of sarcomeric disorganisation (Figure 3d). Such…			France
58	71	unusual congenital myopathy with prominent nuclear internalisation and large areas of myofibrillar disorganisation "Congenital myopathy with cores"		Female Patient	c.10561G>T	p.Gly3521Cys	Bevilacqua et al. (2011)	Bevilacqua et al. (2011)		Recessive	Compound Heterozygous	p.Gly3521Cys- missense mutation (referenced in Bevilacqua et al. 2011) Patient 4 was p.[Pro3202Leu] + p.[Gly3521Cys] compound heterozygous. Both variants are novel and substituted highly conserved residues among species and RYR isoforms. The paternal p.Pro3202Leu (c.9605C>T, exon 65) variant affected a prolyl residue located in a central region of the protein of unknown function. The maternal p.G…					No MH reactions recorded but not formally assessed by IVCT		unusual congenital myopathy with prominent nuclear internalisation and large areas of myofibrillar disorganisation "Congenital myopathy with cores"	global weakness		thoracic and dorso-lumbar scoliosis	ophthalmoparesis		restrictive respiratory syndrome vital capacity was 50% of the theoretical value			CPK: 26 U/L	indpendent gait at 18months	Neonatal hypotonia, poor head control	39yo(current age in study) 37yo(Deltoid biopsy)	Delayed motor milestones, retrognathism, talipes varus, osteotendinous reflexes absent, Warton Score: 3, cardiac assessment was normal, Moderate Computer tomography limb imaging of Patient 4(See Bevilacqua et al. 2010 for images): Upper and lower limb computer tomography (CT) scanner from patient 4 (A to E) at the age of 34. Axial sections were performed at middle level of the arms (A, B), pelvic…						37yo: % of fibres with nuclear intenalisation: 29%		37yo: % of fibres with nuclear centralisation: 6.7%	37yo: % fibres Type 1: 100%					14yo: percentage of fibres with multiple internalised nuclei (%NC(Nuclear centralisation) + %NI(Nuclear internalisation)): 35.7 (10.4) 14yo: Mean fibre diameter (SD) [Range] in μm: 30.2 (±9.4) [10.7-63.8] Ultrastructural Findings: In Patients 1, and 3 to 7, ultrastructural analysis of muscle biopsies in longitudinal sections demonstrated large areas of sarcomeric disorganisation (Figure 3d). Such…			France
59	intron 68	CNM		Male patient	c.10348-6C>G	p.His3449ins33fsX54	Wilmshurst et al. (2010)	Wilmshurst et al. (2010)		Recessive	Compound Heterozygous			+			No MH reactions recorded but not formally assessed by IVCT			proximal, axial		no Scoliosis	extraocular muscle involvement external opthalmoplegia	mild bulbar involvement	frequent respiratory tract infections			CK was within normal limits	N, Able to sit(12/12), sat independently at 1 yr, bottom shuffled from 3 yrs but has not attained independent ambulation yet	Birth(born at term by Caesarean section for breech presentation following an otherwise uneventful pregnancy),Apgar indeces were 6 at 1 minute and 10 at 5 minutes and he was noted to be hypotonic, discharged from hospital but presented again acutely at 3months with an intercurrent chest infection requiring intermittent vent support-at the time he was noted to have a myopathic facies with marked ex…	5yo(present age in study) 1yo(age of biopsy)	Had weak suck and feeding was slow No concerns regarding speech or cognitive development Had bilateral undescended testes and underwent orchidopexy w/o complications and no anaesthetic issues No cardiac involvement present	oxidative abnormalities:central accumulation EM: Z line streaming				+	4% internal nuclei out of 14% total (central and internal nuclei)	+	10% central nuclei out of 14% total (central and internal nuclei)	type 1 predominance type 1 hypotrophy					fiber type disproportion moderate fatty/connective tissue	Family history was unremarkable		South African
59	101	CNM		Male patient	c.14524G>A	p.Val4842Met	Wilmshurst et al. (2010)	Wilmshurst et al. (2010)		Recessive	Compound Heterozygous			+			No MH reactions recorded but not formally assessed by IVCT			proximal, axial		no Scoliosis	extraocular muscle involvement external opthalmoplegia	mild bulbar involvement	frequent respiratory tract infections			CK was within normal limits	N, Able to sit(12/12), sat independently at 1 yr, bottom shuffled from 3 yrs but has not attained independent ambulation yet	Birth(born at term by Caesarean section for breech presentation following an otherwise uneventful pregnancy),Apgar indeces were 6 at 1 minute and 10 at 5 minutes and he was noted to be hypotonic, discharged from hospital but presented again acutely at 3months with an intercurrent chest infection requiring intermittent vent support-at the time he was noted to have a myopathic facies with marked ex…	5yo(present age in study) 1yo(age of biopsy)	Had weak suck and feeding was slow No concerns regarding speech or cognitive development Had bilateral undescended testes and underwent orchidopexy w/o complications and no anaesthetic issues No cardiac involvement present	oxidative abnormalities:central accumulation EM: Z line streaming				+	4% internal nuclei out of 14% total (central and internal nuclei)	+	10% central nuclei out of 14% total (central and internal nuclei)	type 1 predominance type 1 hypotrophy					fiber type disproportion moderate fatty/connective tissue	Family history was unremarkable		South African
60	53	CNM		Female Patient	c.8342_8343delTA	p.Ile2781ArgfsX49	Wilmshurst et al. (2010)	Wilmshurst et al. (2010)		Recessive	Compound Heterozygous			+			No MH reactions recorded but not formally assessed by IVCT			proximal, axial		Yes, fusion	extraocular muscle involvement She had a limited range of eye movements in all directions.	marked bulbar involvement/gastrostomy	frequent respiratory tract infections She could not protect her airway resulting in recurrent chest infections probably secondary to aspiration.				N, able to sit(18/12)	This 9-year-old girl was noted to be markedly hypotonic at birth but was then lost to further follow-up. She presented again to the hospital aged 18 months and on examination was found to be profoundly wasted and weak. Weakness was generalized but more marked proximally and truncally with an associated kyphoscoliosis and inability to sit unaided. She had a limited range of eye movements in all di…	9yo(present age in study) 2yo(age of biopsy)	no cognitive involvement No cardiac involvement present	oxidative abnormalities:central accumulation & "moth-eaten" fibres EM: minicores, central cores		+	+	+	8% internal nuclei out of total 15% (central and internal nuclei)	+	7% central nuclei out of 15% total(central and internal nuclei)	type 1 predominance type 1 hypotrophy	61				fiber type disproportion mild fatty/connective tissue			South African
60	intron 68	CNM		Female Patient	c.10348-6C>G	p.His3449ins33fsX54	Wilmshurst et al. (2010)	Wilmshurst et al. (2010)		Recessive	Compound Heterozygous			+			No MH reactions recorded but not formally assessed by IVCT			proximal, axial		Yes, fusion	extraocular muscle involvement She had a limited range of eye movements in all directions.	marked bulbar involvement/gastrostomy	frequent respiratory tract infections She could not protect her airway resulting in recurrent chest infections probably secondary to aspiration.				N, able to sit(18/12)	This 9-year-old girl was noted to be markedly hypotonic at birth but was then lost to further follow-up. She presented again to the hospital aged 18 months and on examination was found to be profoundly wasted and weak. Weakness was generalized but more marked proximally and truncally with an associated kyphoscoliosis and inability to sit unaided. She had a limited range of eye movements in all di…	9yo(present age in study) 2yo(age of biopsy)	no cognitive involvement No cardiac involvement present	oxidative abnormalities:central accumulation & "moth-eaten" fibres EM: minicores, central cores		+	+	+	8% internal nuclei out of total 15% (central and internal nuclei)	+	7% central nuclei out of 15% total(central and internal nuclei)	type 1 predominance type 1 hypotrophy	61				fiber type disproportion mild fatty/connective tissue			South African
60	87	CNM		Female Patient	c.11941C>T	p.His3981Tyr	Wilmshurst et al. (2010)	Wilmshurst et al. (2010)		Recessive	Compound Heterozygous			+			No MH reactions recorded but not formally assessed by IVCT			proximal, axial		Yes, fusion	extraocular muscle involvement She had a limited range of eye movements in all directions.	marked bulbar involvement/gastrostomy	frequent respiratory tract infections She could not protect her airway resulting in recurrent chest infections probably secondary to aspiration.				N, able to sit(18/12)	This 9-year-old girl was noted to be markedly hypotonic at birth but was then lost to further follow-up. She presented again to the hospital aged 18 months and on examination was found to be profoundly wasted and weak. Weakness was generalized but more marked proximally and truncally with an associated kyphoscoliosis and inability to sit unaided. She had a limited range of eye movements in all di…	9yo(present age in study) 2yo(age of biopsy)	no cognitive involvement No cardiac involvement present	oxidative abnormalities:central accumulation & "moth-eaten" fibres EM: minicores, central cores		+	+	+	8% internal nuclei out of total 15% (central and internal nuclei)	+	7% central nuclei out of 15% total(central and internal nuclei)	type 1 predominance type 1 hypotrophy	61				fiber type disproportion mild fatty/connective tissue			South African
60	101	CNM		Female Patient	c.14524G>A	p.Val4842Met	Wilmshurst et al. (2010)	Wilmshurst et al. (2010)		Recessive	Compound Heterozygous			+			No MH reactions recorded but not formally assessed by IVCT			proximal, axial		Yes, fusion	extraocular muscle involvement She had a limited range of eye movements in all directions.	marked bulbar involvement/gastrostomy	frequent respiratory tract infections She could not protect her airway resulting in recurrent chest infections probably secondary to aspiration.				N, able to sit(18/12)	This 9-year-old girl was noted to be markedly hypotonic at birth but was then lost to further follow-up. She presented again to the hospital aged 18 months and on examination was found to be profoundly wasted and weak. Weakness was generalized but more marked proximally and truncally with an associated kyphoscoliosis and inability to sit unaided. She had a limited range of eye movements in all di…	9yo(present age in study) 2yo(age of biopsy)	no cognitive involvement No cardiac involvement present	oxidative abnormalities:central accumulation & "moth-eaten" fibres EM: minicores, central cores		+	+	+	8% internal nuclei out of total 15% (central and internal nuclei)	+	7% central nuclei out of 15% total(central and internal nuclei)	type 1 predominance type 1 hypotrophy	61				fiber type disproportion mild fatty/connective tissue			South African
61	53	CNM		Male patient	c.8342_8343delTA	p.Ile2781ArgfsX49	Wilmshurst et al. (2010)	Wilmshurst et al. (2010)		Recessive	Compound Heterozygous			+			No MH reactions recorded but not formally assessed by IVCT			proximal		no Scoliosis	extraocular muscle involvement ptosis external opthalmoplegia	mild bulbar involvement	he suffered recurrent chest infections frequent respiratory tract infections				N, able to sit(11/12)	This 15-year-old boy was reviewed aged 2 months following presentation from birth with hypotonia and feeding difficulties requiring nasogastric tube feeds. He was born by Caesarean section for placenta praevia at 36 weeks with a birth weight of 2.1 kg following an uneventful pregnancy. On examination he had myopathic facies with ptosis, external ophthalmoplegia, an inverted V-shaped mouth, marked…	15yo(present age in study) 13 months(age of biopsy)	no cognitive involvement No cardiac involvement present	oxidative abnormalities:central accumulation & perinuclear halo EM: Z-line streaming, Minicores			+	+	13% internal nuclei out of 21% total(internal & central nuclei)	+	8% central nuclei out of total 21 % (central and internal nuclei)	type 1 predominance type 1 hypotrophy	16				no fiber type disproportion moderate fatty/connective tissue			South African
61	intron 68	CNM		Male patient	c.10348-6C>G	p.His3449ins33fsX54	Wilmshurst et al. (2010)	Wilmshurst et al. (2010)			Compound Heterozygous			+			No MH reactions recorded but not formally assessed by IVCT			proximal		no Scoliosis	extraocular muscle involvement ptosis external opthalmoplegia	mild bulbar involvement	frequent respiratory tract infections				N, able to sit(11/12)	This 15-year-old boy was reviewed aged 2 months following presentation from birth with hypotonia and feeding difficulties requiring nasogastric tube feeds. He was born by Caesarean section for placenta praevia at 36 weeks with a birth weight of 2.1 kg following an uneventful pregnancy. On examination he had myopathic facies with ptosis, external ophthalmoplegia, an inverted V-shaped mouth, marked…	15yo(present age in study) 13 months(age of biopsy)	no cognitive involvement No cardiac involvement present	oxidative abnormalities:central accumulation & perinuclear halo EM: Z-line streaming, Minicores			+	+	13% internal nuclei out of 21% total(internal & central nuclei)	+	8% central nuclei out of total 21 % (central and internal nuclei)	type 1 predominance type 1 hypotrophy	16				no fiber type disproportion moderate fatty/connective tissue			South African
61	87	CNM		Male patient	c.11941C>T	p.His3981Tyr	Wilmshurst et al. (2010)	Wilmshurst et al. (2010)			Compound Heterozygous			+			No MH reactions recorded but not formally assessed by IVCT			proximal		no Scoliosis	extraocular muscle involvement ptosis external opthalmoplegia	mild bulbar involvement	frequent respiratory tract infections				N, able to sit(11/12)	This 15-year-old boy was reviewed aged 2 months following presentation from birth with hypotonia and feeding difficulties requiring nasogastric tube feeds. He was born by Caesarean section for placenta praevia at 36 weeks with a birth weight of 2.1 kg following an uneventful pregnancy. On examination he had myopathic facies with ptosis, external ophthalmoplegia, an inverted V-shaped mouth, marked…	15yo(present age in study) 13 months(age of biopsy)	no cognitive involvement No cardiac involvement present	oxidative abnormalities:central accumulation & perinuclear halo EM: Z-line streaming, Minicores			+	+	13% internal nuclei out of 21% total(internal & central nuclei)	+	8% central nuclei out of total 21 % (central and internal nuclei)	type 1 predominance type 1 hypotrophy	16				no fiber type disproportion moderate fatty/connective tissue			South African
61	101	CNM		Male patient	c.14524G>A	p.Val4842Met	Wilmshurst et al. (2010)	Wilmshurst et al. (2010)		Recessive	Compound Heterozygous			+			No MH reactions recorded but not formally assessed by IVCT			proximal		no Scoliosis	extraocular muscle involvement ptosis external opthalmoplegia	mild bulbar involvement	frequent respiratory tract infections				N, able to sit(11/12)	This 15-year-old boy was reviewed aged 2 months following presentation from birth with hypotonia and feeding difficulties requiring nasogastric tube feeds. He was born by Caesarean section for placenta praevia at 36 weeks with a birth weight of 2.1 kg following an uneventful pregnancy. On examination he had myopathic facies with ptosis, external ophthalmoplegia, an inverted V-shaped mouth, marked…	15yo(present age in study) 13 months(age of biopsy)	no cognitive involvement No cardiac involvement present	oxidative abnormalities:central accumulation & perinuclear halo EM: Z-line streaming, Minicores			+	+	13% internal nuclei out of 21% total(internal & central nuclei)	+	8% central nuclei out of total 21 % (central and internal nuclei)	type 1 predominance type 1 hypotrophy	16				no fiber type disproportion moderate fatty/connective tissue			South African
62	53	CNM		Male patient	c.8342_8343delTA	p.Ile2781ArgfsX49	Wilmshurst et al. (2010)	Wilmshurst et al. (2010)		Recessive	Compound Heterozygous			+			No MH reactions recorded but not formally assessed by IVCT			proximal		no Scoliosis	extraocular muscle involvement ptosis mild external ophthalmoplegia with limitation of lateral gaze	mild bulbar involvement	frequent respiratory tract infections He tired easily with handling due to respiratory distress				N, able to sit(18/12)	This 7-year-old boy was delivered by vacuum extraction with a birth weight of 3.5kg. Pregnancy was complicated by maternal retroviral infection and prophylactic nevirapine was given. Apgar indices were 4 at 1 minute, 7 at 5 minutes and 9 at 10 minutes. The infant was noted to be profoundly hypotonic from birth, with expressionless facies, areflexia and long thin tapered fingers but no contracture…	7yo(present age in study) 18 months(age of biopsy)	no cognitive involvement No cardiac involvement present	oxidative abnormalities: central accumulation & "moth-eaten" fibres EM: Z-line streaming				+	9% internal nuclei out of 16% total (central and internal nuclei)	+	7% central nuclei out of 16% total (central & internal nuclei)	type 1 predominance type 1 hypotrophy	31				no fiber type disproportion moderate fatty/connective tissue			South African
62	intron 68	CNM		Male patient	c.10348-6C>G	p.His3449ins33fsX54	Wilmshurst et al. (2010)	Wilmshurst et al. (2010)			Compound Heterozygous			+			No MH reactions recorded but not formally assessed by IVCT			proximal		no Scoliosis	extraocular muscle involvement ptosis mild external ophthalmoplegia with limitation of lateral gaze	mild bulbar involvement	frequent respiratory tract infections				N, able to sit(18/12)	This 7-year-old boy was delivered by vacuum extraction with a birth weight of 3.5kg. Pregnancy was complicated by maternal retroviral infection and prophylactic nevirapine was given. Apgar indices were 4 at 1 minute, 7 at 5 minutes and 9 at 10 minutes. The infant was noted to be profoundly hypotonic from birth, with expressionless facies, areflexia and long thin tapered fingers but no contracture…	7yo(present age in study) 18 months(age of biopsy)	no cognitive involvement No cardiac involvement present	oxidative abnormalities: central accumulation & "moth-eaten" fibres EM: Z-line streaming				+	9% internal nuclei out of 16% total (central and internal nuclei)	+	7% central nuclei out of 16% total (central & internal nuclei)	type 1 predominance type 1 hypotrophy	31				no fiber type disproportion moderate fatty/connective tissue			South African
62	87	CNM		Male patient	c.11941C>T	p.His3981Tyr	Wilmshurst et al. (2010)	Wilmshurst et al. (2010)		Recessive	Compound Heterozygous			+			No MH reactions recorded but not formally assessed by IVCT			proximal		no Scoliosis	extraocular muscle involvement ptosis mild external ophthalmoplegia with limitation of lateral gaze.	mild bulbar involvement	frequent respiratory tract infections				N, able to sit(18/12)	This 7-year-old boy was delivered by vacuum extraction with a birth weight of 3.5kg. Pregnancy was complicated by maternal retroviral infection and prophylactic nevirapine was given. Apgar indices were 4 at 1 minute, 7 at 5 minutes and 9 at 10 minutes. The infant was noted to be profoundly hypotonic from birth, with expressionless facies, areflexia and long thin tapered fingers but no contracture…	7yo(present age in study) 18 months(age of biopsy)	no cognitive involvement No cardiac involvement present	oxidative abnormalities: central accumulation & "moth-eaten" fibres EM: Z-line streaming				+	9% internal nuclei out of 16% total (central and internal nuclei)	+	7% central nuclei out of 16% total (central & internal nuclei)	type 1 predominance type 1 hypotrophy	31				no fiber type disproportion moderate fatty/connective tissue			South African
62	101	CNM		Male patient	c.14524G>A	p.Val4842Met	Wilmshurst et al. (2010)	Wilmshurst et al. (2010)		Recessive	Compound Heterozygous			+			No MH reactions recorded but not formally assessed by IVCT			proximal		no Scoliosis	extraocular muscle involvement ptosis mild external ophthalmoplegia with limitation of lateral gaze	mild bulbar involvement	frequent respiratory tract infections He tired easily with handling due to respiratory distress				N, able to sit(18/12)	This 7-year-old boy was delivered by vacuum extraction with a birth weight of 3.5kg. Pregnancy was complicated by maternal retroviral infection and prophylactic nevirapine was given. Apgar indices were 4 at 1 minute, 7 at 5 minutes and 9 at 10 minutes. The infant was noted to be profoundly hypotonic from birth, with expressionless facies, areflexia and long thin tapered fingers but no contracture…	7yo(present age in study) 18 months(age of biopsy)	no cognitive involvement No cardiac involvement present	oxidative abnormalities: central accumulation & "moth-eaten" fibres EM: Z-line streaming				+	9% internal nuclei out of 16% total (central and internal nuclei)	+	7% central nuclei out of 16% total (central & internal nuclei)	type 1 predominance type 1 hypotrophy	31				no fiber type disproportion moderate fatty/connective tissue			South African
63	57	MmD		1	c.8816G>A	p.Arg2939Lys	Zhou et al. (2007)	Zhou et al. (2007), Treves et al. (2008)		Recessive	Monoallelic transcription in skeletal muscle, heterozygous at genomic level	resides in MH/CCD domain 2 according to Treves et al. (2008) and is associated with MmD	+				No MH		Diagnosis from Treves et al. 2008	Generalized Marked Facial		no Scoliosis	ophthalmoplegia	no FD	no RI								unevenness of stain													FTU or Type 1 pred(not specified in paper), Internalized nuclei or central nuclei(not specified in Zhou 2007)
64	18	MmD		female patient	c.2122G>A	p.Asp708Asn	Zhou et al. (2010)	Zhou et al. (2010)			heterozygous, from lymphocyte derived gDNA	c.2122G>A: pathogenic role unlikely	+				Had 4 general anaesthetics for surgical procedures and did not experience any MH reaction. The last 2 anaesthetics were non-triggering agents, but no details could be obtained regarding the first two administered many years ago. She did not have any IVCT to formally assess for MHS.			facial, wasting of the deltoids and distal muscles in the upper limb, marked axial weakness on trunk and neck flexion(MRC2), moderate limb girdle weakness(MRC3/4) more pronounced in the sholder than the hip girdle muscles with additional distal weakness in the upper limbs pronounced in the first dorsal interosseoi(MRC3)		had a hyperlordotic stance but there was no kyphoscoliosis	incomplete eye closure and limitation of extraocular movements mainly on abduction and upgaze	FD at birth	RI at birth FVC was 3.05 l.			a forearm ischaemic exercise test and routine laboratory investigations including CK were normal	Her motor development was delayed and she was unable to walk before 30 months of age. By age 12 she had difficulties rising from supine or squatting positions, managing stairs, was unable to hop or jump, and suffered frequent falls.	Presented at birth with hypotonia, respiratory impairment, and feeding difficulties following an uneventful pregnancy and normal vaginal delivery at term. Her motor development was delayed and she was unable to walk before 30 months of age. By age 12 she had difficulties rising from supine or squatting positions, managing stairs, was unable to hop or jump, and suffered frequent falls. From the ag…	Most recent examination was at age 32(this is the info used in clinical info…if there were other difficulties along development they are in the onset column or specified) Patient had 2 muscle biopsies in early childhood/teens. Because of diagnostic uncertainty repeat muscle biopsy samples were obtained from the quadriceps at 30 years of age.	severe unusual episodes of hyperkalaemic and normokalaemic periodic paralysis(other potential causes such as mutations in CACNA1S & SCN4A genes were excluded) slight nasal escape on speaking, high arched palate with weak palatal movements but no dysphonia no action or percussion myotonia was evident ECG was normal and an echocardiography showed no structural or functional abnormalities Muscle MRI…	Core-like structures of varying size were apparent with oxidative enzyme stains and confirmed on EM				+	increase in internal nuclei in up to 25% of fibres	internal nuclei were sometimes central and often multiple		predominance of hypotrophic type 1 fibres	20% residual RyR1 protein expressed in skeletal muscle from the patient, less than expected due to nonsense-mediate RNA decay of the allele harbouring the p.Arg2241X substitution alone				variability in fibre size there was no excess endomysial connective tissue	Two younger healthy brothers, asymptomatic carrier mother, deceased sister suffered from psychiatric problems No preceding familhy history of neuromuscular disorders		Irish
64	41	MmD		female patient	c.6721C>T	p.Arg2241X	Zhou et al. (2010)	Zhou et al. (2010)			heterozygous, from lymphocyte derived gDNA		+				Had 4 general anaesthetics for surgical procedures and did not experience any MH reaction. The last 2 anaesthetics were non-triggering agents, but no details could be obtained regarding the first two administered many years ago. She did not have any IVCT to formally assess for MHS.			facial, wasting of the deltoids and distal muscles in the upper limb, marked axial weakness on trunk and neck flexion(MRC2), moderate limb girdle weakness(MRC3/4) more pronounced in the sholder than the hip girdle muscles with additional distal weakness in the upper limbs pronounced in the first dorsal interosseoi(MRC3)		had a hyperlordotic stance but there was no kyphoscoliosis	incomplete eye closure and limitation of extraocular movements mainly on abduction and upgaze?	FD at birth	RI at birth FVC was 3.05 l.			a forearm ischaemic exercise test and routine laboratory investigations including CK were normal	Her motor development was delayed and she was unable to walk before 30 months of age. By age 12 she had difficulties rising from supine or squatting positions, managing stairs, was unable to hop or jump, and suffered frequent falls.	Presented at birth with hypotonia, respiratory impairment, and feeding difficulties following an uneventful pregnancy and normal vaginal delivery at term. Her motor development was delayed and she was unable to walk before 30 months of age. By age 12 she had difficulties rising from supine or squatting positions, managing stairs, was unable to hop or jump, and suffered frequent falls. From the ag…	Most recent examination was at age 32(this is the info used in clinical info…if there were other difficulties along development they are in the onset column or specified) Patient had 2 muscle biopsies in early childhood/teens. Because of diagnostic uncertainty repeat muscle biopsy samples were obtained from the quadriceps at 30 years of age.	severe unusual episodes of hyperkalaemic and normokalaemic periodic paralysis(other potential causes such as mutations in CACNA1S & SCN4A genes were excluded) slight nasal escape on speaking, high arched palate with weak palatal movements but no dysphonia no action or percussion myotonia was evident ECG was normal and an echocardiography showed no structural or functional abnormalities Muscle MRI…	Core-like structures of varying size were apparent with oxidative enzyme stains and confirmed on EM				+	increase in internal nuclei in up to 25% of fibres	internal nuclei were sometimes central and often multiple		predominance of hypotrophic type 1 fibres	20% residual RyR1 protein expressed in skeletal muscle from the patient, less than expected due to nonsense-mediate RNA decay of the allele harbouring the p.Arg2241X substitution alone				variability in fibre size there was no excess endomysial connective tissue	Two younger healthy brothers, asymptomatic carrier mother, deceased sister suffered from psychiatric problems No preceding familhy history of neuromuscular disorders		Irish
64	57	MmD		Female Patient	c.8816G>A	p.Arg2939Lys	Zhou et al. (2010)	Zhou et al. (2010)		Recessive	Homozygous in cDNA in muscle but heterozygous in genomic DNA	[3H]Ryanodine binding is a sensitive method to evaluate regulation of RyR1 by its endogenous and exogenous effectors [24]. As shown in Fig. 5A, membrane fractions isolated from HEK 293 cells expressing wild type (WT) RyR1 and RyR1-R2939K showed a comparable bimodal Ca2+-dependence of [3H]ryanodine binding. We also probed the effects of caffeine, an exogenous ligand known to augment RyR1 activatio…	+				Had 4 general anaesthetics for surgical procedures and did not experience any MH reaction. The last 2 anaesthetics were non-triggering agents, but no details could be obtained regarding the first two administered many years ago. She did not have any IVCT to formally assess for MHS.			facial, wasting of the deltoids and distal muscles in the upper limb, marked axial weakness on trunk and neck flexion(MRC2), moderate limb girdle weakness(MRC3/4) more pronounced in the sholder than the hip girdle muscles with additional distal weakness in the upper limbs pronounced in the first dorsal interosseoi(MRC3)		had a hyperlordotic stance but there was no kyphoscoliosis	incomplete eye closure and limitation of extraocular movements mainly on abduction and upgaze	FD at birth	RI at birth FVC was 3.05 l.			a forearm ischaemic exercise test and routine laboratory investigations including CK were normal	Her motor development was delayed and she was unable to walk before 30 months of age. By age 12 she had difficulties rising from supine or squatting positions, managing stairs, was unable to hop or jump, and suffered frequent falls.	Presented at birth with hypotonia, respiratory impairment, and feeding difficulties following an uneventful pregnancy and normal vaginal delivery at term. Her motor development was delayed and she was unable to walk before 30 months of age. By age 12 she had difficulties rising from supine or squatting positions, managing stairs, was unable to hop or jump, and suffered frequent falls. From the ag…	Most recent examination was at age 32(this is the info used in clinical info…if there were other difficulties along development they are in the onset column or specified) Patient had 2 muscle biopsies in early childhood/teens. Because of diagnostic uncertainty repeat muscle biopsy samples were obtained from the quadriceps at 30 years of age.	severe unusual episodes of hyperkalaemic and normokalaemic periodic paralysis(other potential causes such as mutations in CACNA1S & SCN4A genes were excluded) slight nasal escape on speaking, high arched palate with weak palatal movements but no dysphonia no action or percussion myotonia was evident ECG was normal and an echocardiography showed no structural or functional abnormalities Muscle MRI…	Core-like structures of varying size were apparent with oxidative enzyme stains and confirmed on EM				+	increase in internal nuclei in up to 25% of fibres	internal nuclei were sometimes central and often multiple		predominance of hypotrophic type 1 fibres	20% residual RyR1 protein expressed in skeletal muscle from the patient, less than expected due to nonsense-mediate RNA decay of the allele harbouring the p.Arg2241X substitution alone				variability in fibre size there was no excess endomysial connective tissue	Two younger healthy brothers, asymptomatic carrier mother, deceased sister suffered from psychiatric problems No preceding familhy history of neuromuscular disorders		Irish
65	63	MH/cores		1 independent report	c.9356G>A	p.Arg3119His	Ibarra Moreno-personal communication from Robinson et al. (2006)	Ibarra Moreno-personal communication from Robinson et al. (2006)									+																Cores																Japan
66	67	CCD/MH		1 indpendent report	c.10100A>G	p.Lys3367Arg		Ibarra Moreno-personal communication, Robinson et al. (2006)		Dominant						+	+																																Japan
67	67	CCD/MH		Male patient	c.10100A>G	p.Lys3367Arg	Wu et al. (2006)	Wu et al. (2006)		Dominant	Heterozygous novel mutation					+	MHS		enhanced CICR(calcium-induced calcium release)	no muscle weakness										No pregnancy and birth symptoms, no delayed motor milestones, Onset in adolescence	48yo(age at biopsy)				43% of cores were CC, 8% were rimmed cores, 27% were atypical cores, 99% were single cores, 1% were multiple cores						75% of fibers were type 2					24% of type 1 fibers had cores No nemaline bodies minimal endomysial fibrosis	Family History		Japan
68	68	MmD		n/a	c.10343C>T	p.Ser3448Phe		Zorzato et al. (2007)		Recessive	Compound heterozygous		+										+																										Bulgaria/Pakistan
68	Intron 99	MmD		n/a	c.14365-2A>T	n/a		Zorzato et al. (2007)		Recessive	Compound heterozygous		+										+																										Bulgaria/Pakistan
69	68	MmD		2 female siblings	c.10349C>T in Jungbluth 05 (this is the mutation used in charts); c.10343C>T in Zhou 07 *Varying information because mutation affects a splice site	p.Ser3450Phe in Jungbluth 2005 (this is the one used in charts); p.Ser3448Phe in Zhou 2007	Jungbluth et al. (2005)	2: Zhou et al. (2007), 1: Jungbluth et al. (2005), 3: Treves et al. 2008		Recessive	Compound heterozygous	Functional Info for BOTH mutations: Zhou et al. (2007): A 34-amino-acid deletion p.S4789_K4822del, affecting most of the transmembrane segments M7a and M7b, did not cause any phenotype when expressed in the heterozygous state. While some of the recessive RYR1 missense mutations identified were expected to result in severe disruption of the RyR1 protein structure, these did not cause a clinical ph…	+				-			Zhou et al. 2007: Predominant Proximal Weakness Marked Facial Weakness Jungbluth et al. 2005: axial, Shoulder Girdle> Hip Girdle (both siblings)		Zhou et al. 2007: scoliosis absent Jungbluth et al. 2005: no scoliosis	external ophthalmoplegia in p.5-1	Zhou et al. 2007: FD absent Jungbluth et al. 2005: poor weight gain in both siblings	Zhou et al. 2007: RI absent Jungbluth et al. 2005: p.5-1 had FVC 66%			Jungbluth et al. 2005: all patients had normal CK	Jungbluth et al. 2005: p.5-1 walks up to 200y	Jungbluth et al. 2005: p.5-1: childhood with proximal weakness		p.5-1 had normal development Jungbluth et al. 2005: No evidence of cardiac or intellectual impairment.	Zhou et al. 2007: central cores	Zhou et al. 2007:fiber type uniformity or type 1 predominance (doesn't specify which)												Zhou et al. 2007: Internalized nuclei or central nuclei (doesn’t specify which)	asymptomatic carrier parents
69	Intron 99 (This is the one in the diagrams) in Jungbluth 05; 100 In Zhou 07	MmD		Jungbluth et al. 2005: 2 female siblings both affected 9 yo(p.5-1) & 7yo(5-2) parents both unaffected Zhou et al. 2007: Seems to be 1 patient	c.14365-2 A>T(same in both papers)	Zhou 07: acceptor splice site(at the RNA level the altered acceptor splice site was found to cause the deletion of first 102 nucleotides of exon 100)…It looks like this is: p.S4789_K4822del, Jungbluth 05 only states that this mutation was an intronic splice-site mutation	Jungbluth et al. (2005)	2: Zhou et al. (2007), 1: Jungbluth et al. (2005), 3: Treves et al. 2008		Recessive	Compound heterozygous In Frame	Functional Info for BOTH mutations: Zhou et al. (2007): A 34-amino-acid deletion p.S4789_K4822del, affecting most of the transmembrane segments M7a and M7b, did not cause any phenotype when expressed in the heterozygous state. While some of the recessive RYR1 missense mutations identified were expected to result in severe disruption of the RyR1 protein structure, these did not cause a clinical ph…	+				-			Zhou et al. 2007: Predominant Proximal Weakness Marked Facial Weakness Jungbluth et al. 2005: axial, Shoulder Girdle> Hip Girdle (both siblings)		Zhou et al. 2007: scoliosis absent Jungbluth et al. 2005: no scoliosis	external ophthalmoplegia in p.5-1	Zhou et al. 2007: FD absent Jungbluth et al. 2005: poor weight gain in both siblings	Zhou et al. 2007: RI absent Jungbluth et al. 2005: p.5-1 had FVC 66%			Jungbluth et al. 2005: all patients had normal CK	Jungbluth et al. 2005: p.5-1 walks up to 200y	Jungbluth et al. 2005: p.5-1: childhood with proximal weakness		p.5-1 had normal development Jungbluth et al. 2005: No evidence of cardiac or intellectual impairment.	Zhou et al. 2007: central cores	Zhou et al. 2007:fiber type uniformity or type 1 predominance (doesn't specify which)												Zhou et al. 2007: Internalized nuclei or central nuclei (doesn’t specify which)	asymptomatic carrier parents
70	79	MmD		5(affected members)	c.11315G>A	p.Arg3772Gln	Zhou et al. (2007)	Zhou et al. (2007), Treves et al. (2008)		Recessive	Homozygous	The homozygous p.R3772Q mutation affects a well conserved arginine residue in two consanguineous families (this family is one of them in Zhou et al. 2007)where all affected members have multiple cores. Treves et al. 2008 says p.R3772Q is in MH/CCD domain 2 and is associated with MmD					No MH		Diagnosis from Treves et al. 2008	Predominant Proximal Marked Facial		No Scoliosis	absent	FD	no RI							Another highly consanguineous family where both parents and all offspring (case 21) were homozygous for the same change showed features of a moderate congenital myopathy but had not developed any MH reaction.	unevenness of stain	+												FTU or Type 1 pred(not specified in Zhou et al. 2007), Internalized nuclei or central nuclei (not specified in Zhou et al. 2007)
71	79	MmD/MH		1 affected member	c.11315G>A	p.Arg3772Gln	Zhou et al. (2007)	Zhou et al. (2007), Treves et al. 2008		Recessive	Homozygous	The homozygous p.R3772Q mutation affects a well conserved arginine residue in two consanguineous families (this family is one of them in Zhou et al. 2007)where all affected members have multiple cores. Treves et al. 2008 says p.R3772Q is in MH/CCD domain 2 and is associated with MmD	+				MH		patient developed MH rxn during orthopaedic operation for bilateral clubfeet Diagnosis from Treves et al. 2008	Predominant Proximal		No Scoliosis	absent	No FD	no RI								multiple cores													FTU or Type 1 pred(not specified in Zhou et al. 2007), Internalized nuclei or central nuclei (not specified in Zhou et al. 2007)
72	79	Congenital myopathy/MH		Female patient	c.11315*A	p.R3772Q	Carpenter et al. (2009) : a RYR1 mutation associated with recessive congenital myopathy and dominant malignant hyperthermia in Asian families	Carpenter et al. (2009)		Recessive	Homozygous Screening for c.11315G>A/ p.R3772Q confirmed that II:vi was homozygous for the non-synonymous change c.11315*A in RYR1. Full cDNA sequencing of RYR1 revealed no other non-synonymous change in the gene.						+		Congenital Myopathy/MH "non-progressive mild congenital myopathy"	Age 14(when first investigated for MH susceptibility): She was thin and of short stature with mild weakness of the limbs; all tendon reflexes were reduced, with the legs being more affected than the arms.								high CK		Individual II:vi has a congenital myopathy that presented in infancy with muscle flaccidity and weakness, Achilles tendon contractures, and eventration of the diaphragm. She had her first general anesthetic at age 3 months for plication of the diaphragm, with a myotonic response to the suxamethonium noted. A muscle biopsy taken during that procedure was reported to show '‘mild non-specific myopat…	current age not specified first biopsy at 3 months during first general anesthetic procedure for plication of the diaphragm second biopsy seems to be at age 14															first biopsy at 3 months: mild non-specific myopathic changes second biopsy (seems to be at 14 yo): marked non-specific myopathic features with necrosis and fibrosis of the muscle, internal nuclei, and cores lacking oxidative enzymes	patient II:vi is a member of a two-generation family with a history of MH and congenital myopathy (specific congenital myopathy diagnosis not present in paper) mom's phenotype is unknown father is MHE and has no congenital myopathy Previous family information(neither II:ii or II:vi is the proband): The four siblings to the proband, I:ii, I:iii, I:iv, and I:v, the two nephews, II:i and II:v, and t…		Indian subcontinent exclusively
73	79	Congenital myopathy/MH		Male patient	c.11315*A	p.R3772Q	Carpenter et al. (2009) : a RYR1 mutation associated with recessive congenital myopathy and dominant malignant hyperthermia in Asian families	Carpenter et al. (2009)		Recessive	Homozygous II:ii, was also confirmed to be homozygous for c.11315*A through DNA screening						+		Congenital Myopathy/MH "non-progressive mild congenital myopathy"	Muscle weakness, principally in the legs										He presented for investigation of MH susceptibility at 25 years of age. He had a history of muscle weakness, principally in the legs. At 12 years of age, a tonsillectomy procedure was abandoned because his muscles ‘‘went tight’’ after induction of anesthesia. On examination there was obvious wasting of the peroneal and calf muscles. The preoperative serum CK concentration was 2857 IU/L. The resul…	He presented for investigation of MH susceptibility at 25 years of age. Age of biopsy not specified	On examination there was obvious wasting of the peroneal and calf muscles.	With NADH staining there were distinct peripheral cores, mainly in the type I muscle fibers (Fig. 3).				+				hypertrophic type 1 fibers with many internally located nuclei					There was marked variation in fiber size with small atrophic type 1 and 2 fibers necrotic and regenerative fibers (Fig. 2).	patient II:ii is a member of a two-generation family with a history of MH and congenital myopathy (specific congenital myopathy diagnosis not present in paper) both parent's phenotype is unknown Previous family information(neither II:ii or II:vi is the proband): The four siblings to the proband, I:ii, I:iii, I:iv, and I:v, the two nephews, II:i and II:v, and the niece, II:viii, are all clinically…		Indian subcontinent exclusively
74	79	KDS		Male patient	c.11315*A	p.R3772Q	Carpenter et al. (2009) : a RYR1 mutation associated with recessive congenital myopathy and dominant malignant hyperthermia in Asian families	Carpenter et al. (2009)		Recessive	Individual II:i was found to be homozygous for c.11315*A through DNA screening.						MH unknown An anesthetic regimen that avoided MH-triggering agents was uneventful. As II:i was too young for IVCT testing, his father, and subsequently his siblings, were tested for MH susceptibility.		King-Denborough Syndrome "non-progressive mild congenital myopathy"									serum CK concentration was slightly raised at 351 IU/L		presented with (age not specified) scoliosis, dysmorphic features(ptosis, wide spaced eyes), kyphosis, lumbar lordosis, and undescended testes Muscle biopsy at 2yo (during the course of an ochidopexy procedure)			NADH: marked moth-eaten change													marked variation in fiber size, loss of fiber-type differentiation	Two generation family The father (I:ii) had a normal clinical phenotype, but his CK was slightly raised at 301 IU/L. His IVCT phenotype was MHS, but he had normal muscle histology and was heterozygous for the mutation c.11315G>A. The siblings of the proband were clinically normal, and both had abnormal IVCT responses. II:ii had the MHE phenotype (increased sensitivity to halothane only), and II:i…		Indian subcontinent exclusively
75	79	MH/KDS		1 patient	c.11315*A	p.R3772Q	Carpenter et al. (2009) : a RYR1 mutation associated with recessive congenital myopathy and dominant malignant hyperthermia in Asian families	Carpenter et al. (2009)		Recessive	The MH proband of family 3 (I:i) is homozygous for c.11315*A, which has been confirmed through DNA screening. He has been fully cDNA sequenced for RYR1 and is known to possess no other non-synonymous changes.						MH		King-Denborough Syndrome "non-progressive mild congenital myopathy"	There was muscle weakness in the legs and arms, and a history of cramps in the calves.		kyphosis, lumbar lordosis, scoliosis						elevated serum CK in the range 270–370 IU/L		This individual presented with persistent tachycardia, hyperventilation, and temperature increase under general anesthesia for an orchidopexy procedure. He had muscle stiffness for 1 week postoperatively. He was subsequently referred to a clinical geneticist who suspected King–Denborough syndrome because of delayed motor milestones, dysmorphic features, kyphosis, lumbar lordosis, scoliosis, and u…	He was evaluated for MH susceptibility at the age of 11 years	delayed motor milestones, dysmorphic features, and undescended testes															The parents are cousins, neither of whom have any clinical features of myopathy. Their MH status and genotypes are unknown, and they have not had a muscle biopsy.		Indian subcontinent exclusively
76	87	MmD/MH		patient was 1 of 3 triplets but paper doesn't mention whether siblings were affected genetic variant also present in monozygotic twin brother	c.11948G>A	p.Arg3983His		Gener et al. (2010)		De novo	heterozygous	mutation responsible for MHS	+				+		paper says he has MmD secondary to a mutation in RYR1						Cardiopulmonary resuscitation including endotracheal intubation?			131 U/L (at 3yr, 5 mos) reported to be 3297 (lab analysis obtained w/in 14 min of 2nd arrival to ED)	achieved independent gait at 18 mos	at birth he presented with ptosis & an undescended testicle		During an orchipexy procedure at 3yrs, 5 months, he suffered MH triggered by sevoflurane, a month later he had hypotonic facies w/ open mouth, genu varum, & scoliosis, weight in 25th %ile & height in 50%ile At 5yo, 6 mo presented to the emergency dept. with vomiting & abdominal pain (medical history notable for MH) During time in ED, he received 2mg of ondansetron, three hrs later he developed mu…														multifocal areas of degeneration in skeletal muscle consistent with minicore myopathy	no fam. History of congenital abnormalities, muscular diseases, or mental retardation	+
78	90	Congenital myopathy with cores		1 patient	c.12541G>A	p.Glu4181Lys	Bevilacqua et al. (2010)	Bevilacqua et al. (2010)		Recessive	Compound Heterozygous	p.Thr4709Met-missense mutation(Referenced in Zhou et al. 2006) p.Glu4181Lys-missense mutation(Referenced in Bevilacqua et al. 2010) Patient 2 was p.[Thr4709Met] + p.[Glu4181Lys] compound heterozygous. The paternal p.Thr4709Met substitution, resulting from a c.14126C>T change in exon 96 that affected a conserved threonyl residue located in the Ca2+ pore domain of the protein, has been previously r…					No MH reactions recorded but not formally assessed by IVCT		unusual congenital myopathy with prominent nuclear internalisation and large areas of myofibrillar disorganisation "Congenital myopathy with cores"	global weakness			Ptosis, upper sight limitation		restrictive respiratory syndrome respiratory function was severely affected early in life but improved slightly, vital capacity in adolescence or adulthood was 28% of the theoretical value, requiring non-invasive respiratory support		neck, masticators, elbow, and ankle contractures	CPK: 204 U/L	sporadic wheelchair bound, required support to sit or walk	Reduced foetal movements. Global neonatal hypotonia.	24yo(current age in study) 21mo(deltoid biopsy) 12yr(deltoid biopsy)	delayed motor milestones, dysmorphism, facial paresis, poor head control Walton Score: 7 cardiac assessment was normal Severe						21mo: % of fibres with nuclear intenalisation: 1.0% 12yo: % of fibres with nuclear intenalisation: 23.7%		21mo: % of fibres with nuclear centralisation: 2.5% 12yo: % of fibres with nuclear centralisation: 7.2%	21mo: % fibres Type 1: 71.4% 12yo: % fibres Type 1: 96.1%					21mo: percentage of fibres with multiple internalised nuclei (%NC(Nuclear centralisation) + %NI(Nuclear internalisation)): 3.4 (0.5) 12yo: percentage of fibres with multiple internalised nuclei (%NC(Nuclear centralisation) + %NI(Nuclear internalisation)): 30.9 (9.6) 21mo: Mean fibre diameter (SD) [Range] in μm: 25.5 (±7.7) [8.9-60.5] 12yo: Mean fibre diameter (SD) [Range] in μm: 33.8 (±13.4) [11.…			Origin: Turkey/France
78	96	Congenital myopathy with cores		1 patient	c.14126C>T	p.Thr4709Met	Bevilacqua et al. (2010)	Bevilacqua et al. (2010)		Recessive	Compound Heterozygous	p.Thr4709Met-missense mutation(Referenced in Zhou et al. 2006) p.Glu4181Lys-missense mutation(Referenced in Bevilacqua et al. 2010) Patient 2 was p.[Thr4709Met] + p.[Glu4181Lys] compound heterozygous. The paternal p.Thr4709Met substitution, resulting from a c.14126C>T change in exon 96 that affected a conserved threonyl residue located in the Ca2+ pore domain of the protein, has been previously r…					No MH reactions recorded but not formally assessed by IVCT		unusual congenital myopathy with prominent nuclear internalisation and large areas of myofibrillar disorganisation "Congenital myopathy with cores"	global weakness			Ptosis, upper sight limitation		restrictive respiratory syndrome respiratory function was severely affected early in life but improved slightly, vital capacity in adolescence or adulthood was 28% of the theoretical value, requiring non-invasive respiratory support		neck, masticators, elbow, and ankle contractures	CPK: 204 U/L	sporadic wheelchair bound, required support to sit or walk	Reduced foetal movements. Global neonatal hypotonia.	24yo(current age in study) 21mo(deltoid biopsy) 12yr(deltoid biopsy)	delayed motor milestones, dysmorphism, facial paresis, poor head control Walton Score: 7 cardiac assessment was normal Severe						21mo: % of fibres with nuclear intenalisation: 1.0% 12yo: % of fibres with nuclear intenalisation: 23.7%		21mo: % of fibres with nuclear centralisation: 2.5% 12yo: % of fibres with nuclear centralisation: 7.2%	21mo: % fibres Type 1: 71.4% 12yo: % fibres Type 1: 96.1%					21mo: percentage of fibres with multiple internalised nuclei (%NC(Nuclear centralisation) + %NI(Nuclear internalisation)): 3.4 (0.5) 12yo: percentage of fibres with multiple internalised nuclei (%NC(Nuclear centralisation) + %NI(Nuclear internalisation)): 30.9 (9.6) 21mo: Mean fibre diameter (SD) [Range] in μm: 25.5 (±7.7) [8.9-60.5] 12yo: Mean fibre diameter (SD) [Range] in μm: 33.8 (±13.4) [11.…			Origin: Turkey/France
79	91	MmD		1	c.12986C>A	p.Ala4329Asp	Zhou et al. (2007)	Zhou et al. (2007), Treves et al. (2008)		Recessive	Monoallelic transcription in skeletal muscle, heterozygous at genomic level	Zhou et al. 2007: substitution affects highly conserved residue, p.A4329D affects 4a & 4b transmembrane segments & is associated with MmD Treves et al. 2008: substitution resides in MH/CCD domain 1	+				no MH		MmD diagnosis from Treves et al. 2008 and Zhou et al. 2007	Generalized		no scoliosis	absent	FD	RI								central cores									dramatic reduction of RyR1				FTU or Type 1 pred(not specified in paper), Internalized nuclei or central nuclei(not specified in paper)		+
80	91	Core Myopathy		1	c.12986C>A	p.Ala4329Asp	Zhou et al. (2006) Epigenetic Allele Silencing Unveils Recessive RYR1 mutations in Core Myopathies	Zhou et al. (2006)		Recessive	Monoallelic Transcription								Core myopathy													Paper doesn't specify clinical symptoms for each individual patient
81	91	CCD			c.13939_13945delCTGAGC	p.Leu4647_Ser4648del		Monnier et al. (2001), Robinson et al. (2006)								+
82	91	Congenital neuromuscular disease with uniform type 1 fiber		1 patient	c.13013_13032del20	p.Ala4338fs 20 bp deletion predicted to cause a frame-shift, leading to premature stop codon & removal of C-terminal 464 a.a. residues from protein		Sato et al. 2008			heterozygous	C-terminal domain, should truncate protein after M3 region, losing all transmembrane domains (also, RYR1 truncated after M3 region can still exist in the cytosol even without being anchored to the membrane in Du et al. 2002)							Congenital neuromuscular disease with uniform type 1 fiber	generalized, facial muscle involvement, high arched palate					+					poor sucking		delayed motor milestones, funnel chest		type 1 fiber type uniformity				0.004			99.3 % Type 1 fibers	truncated protein confirmed by Western blot				no 2A fibers, 11 out of 1757 2B fibers, 2/1757 2C fibers, mild endomysial fibrosis, biopsy of biceps brachii	no family members (parents &siblings) had mutation…suggestive of a de novo
83	94	CCD		2 affected siblings	c.13673G>A	p.Arg4558Gln		Kossugue et al. (2007)		Recessive	Compound Heterozygous parents are carriers in heterozygous state	mutations are conserved(evidence for being pathogenic) parents were asymptomatic and heterozygous (mutations may be pathogenic only when together)				+				brother had facial weakness & muscular hypotrophy									both in 40s & ambulant			sibs reported symptoms & weakness since childhood sister had foot deformities & muscular hypotrophy mild clinical course slow progression The EMG (from brother) showed myopathic features, with small-amplitude, short-duration, polyphasic motor unit potentials. There was a rapid recruitment of motor units, and long-duration, highamplitude motor unit potentials were present in both tibialis anterior…	in oxidative reaction, 1 or 2 large cores were identified in almost all muscle fibers				large # of IN				type 1 fiber predominance					Biopsy info is from Brother fiber size variation w/ the prescence of some very large fibers & discrete perimyseal fibrosis
83	101	CCD		2 affected siblings 46 yo woman, 42 yo man parents clinically unaffected	c.14537C>T	p.Ala4846Val		Kossugue et al. (2007)		Recessive	Compound Heterozygous parents are carriers in heterozygous state	mutations are conserved(evidence for being pathogenic) parents were asymptomatic and heterozygous (mutations may be pathogenic only when together)				+				brother had facial weakness & muscular hypotrophy									both in 40s & ambulant			sibs reported symptoms & weakness since childhood sister had foot deformities & muscular hypotrophy mild clinical course slow progression The EMG (from brother) showed myopathic features, with small-amplitude, short-duration, polyphasic motor unit potentials. There was a rapid recruitment of motor units, and long-duration, highamplitude motor unit potentials were present in both tibialis anterior…	in oxidative reaction, 1 or 2 large cores were identified in almost all muscle fibers				large # of IN				type 1 fiber predominance					Biopsy info is from Brother fiber size variation w/ the prescence of some very large fibers & discrete perimyseal fibrosis
84	94	CCD		Female patient	c.13703T>C	p.Leu4568Pro	Wu et al. (2006)	Wu et al. (2006)		Dominant	Heterozygous Novel mutation					+			CICR not done	Proximal										No pregnancy and birth symptoms, delayed motor milestones, onset in childhood	4yo(age at biopsy)	delayed motor milestones			34% of cores were CC, 75% were rimmed cores, 1% were atypical cores, >99% were single cores, 1% were multiple cores						<1% of fibers were type 2					99% of type 1 fibers had cores no nemaline bodies moderate endomysial fibrosis	no Family history		Japan
85	95	CCD		Female patient	c.13949T>C	p.Leu4650Pro	Romero et al. (2003)	Romero et al. (2003), Robinson et al. (2006)		Recessive	Compound heterozygous	Sequencing of the entire RYR1 cDNA from the affected girl led to the identification of two mutations in the RYR1 gene, a L4650P mutation in exon 95 and a K4724Q mutation in exon 97. The L4650P mutation affected a well-conserved leucine localized in the M6 transmembrane region of the protein, while the K4724Q mutation affected a well-conserved lysyl residue that mapped to the cytoplasmic loop M6-M…				+				persistent weakness, bilateral ptosis & strabismus muscle weakness remained apparently stable and "non-progressive"					respiratory mechanical assistance		multiple arthrogryposis		at 5 she could crawl on floor but not walk unsupported	hydramnion, breech presentation, fetal akinesia, born at 37 weeks gestation During the pregnancy, at 36 weeks of gestation, poor fetal movements and hydramnion were noted. At 37 weeks, a Caesarean section was performed due to a breech presentation. At birth, the infant presented global hypotonia with frog position, no spontaneous antigravity movements and multiple arthrogryposis with left hip and…	5yo (age of clinical data in Romero 2003) 2 months (age of biopsy)	severe hypotonia & amyotrophy, respiratory mechanical assistance, hypomimia, dysmorphic face Normal schooling adapted successfully.	unique large eccentric cores								+					few necrotic/regenerative fibres, connective tissue increase	no neuromuscular antecedents, parents asymptomatic		French(according to Robinson 2006)
85	97	CCD		Female patient	c.14170A>C	p.Lys4724Gln	Romero et al. (2003)	Romero et al. (2003), Robinson et al. (2006)		Recessive	Compound heterozygous	Sequencing of the entire RYR1 cDNA from the affected girl led to the identification of two mutations in the RYR1 gene, a L4650P mutation in exon 95 and a K4724Q mutation in exon 97. The L4650P mutation affected a well-conserved leucine localized in the M6 transmembrane region of the protein, while the K4724Q mutation affected a well-conserved lysyl residue that mapped to the cytoplasmic loop M6-M…				+				persistent weakness, bilateral ptosis & strabismus muscle weakness remained apparently stable and "non-progressive"					respiratory mechanical assistance		multiple arthrogryposis		at 5 she could crawl on floor but not walk unsupported	hydramnion, breech presentation, fetal akinesia, born at 37 weeks gestation During the pregnancy, at 36 weeks of gestation, poor fetal movements and hydramnion were noted. At 37 weeks, a Caesarean section was performed due to a breech presentation. At birth, the infant presented global hypotonia with frog position, no spontaneous antigravity movements and multiple arthrogryposis with left hip and…	5yo (age of clinical data in Romero 2003) 2 months (age of biopsy)	severe hypotonia & amyotrophy, respiratory mechanical assistance, hypomimia, dysmorphic face Normal schooling adapted successfully.	unique large eccentric cores								+					few necrotic/regenerative fibres, connective tissue increase	no neuromuscular antecedents, parents asymptomatic		French(according to Robinson 2006)
86	95	CCD variant (2 mutations)/ MH		1	c.13994T>C & c.13995C>T	p.Leu4665Pro	Zhou et al. (2007)	Zhou et al. (2007)		Dominant	Heterozygous	This de novo mutation resulted from the variation of two consecutive nucleotides at residues c.13994T>C and c.13995C>T, a unique change probably caused by two nucleotides inversion which has never been reported before and not found in the parents or in >200 control chromosomes.				+	+		neonate with severe CCD variant	Generalized		-	absent	+	+					Neonatal period		severe MH reaction	central cores													FTU or Type 1 pred(Zhou et al. 2007 doesn't specify), Internalized nuclei or central nuclei(Zhou et al. 2007), marked increase in connective tissue connective tissue and fat were pronounced		+
87	95	CCD/MH		2	c.13913G>A	p.Gly4638Asp		Zhou et al. (2007), Davis et al. (2003)		Dominant	Heterozygous					+	+			Marked facial weakness		+	absent	-	-								central cores													FTU or Type 1 pred(Zhou et al. 2007 doesn't specify), Internalized nuclei or central nuclei(Zhou et al. 2007),	Familial mutation
88	95	CCD		1 independent study	c.13909A>G	p.Thr4637Ala		Scacheri et al. (2000), Robinson et al. (2006)		Dominant						+																																	USA
89	95	CCD		1 patient	c.13910C>T	p.Thr4637Ile		Davis et al. (2003). Robinson et al. (2006)		Dominant						+																	Core/Rod Disease														+		Aus
90	95	CCD		1 independent report	c.13952A>C	p.His4651Pro		Davis et al., 2003, Robinson et al. (2006)		Dominant						+																Sporadic Case															father of male proband showed no clinical symptoms of CCD but did show cores in approx. 10% of muscle fibres, suggesting that the mutaiton may have arisen in him and he is a somatic mosaic	+	Aus
91	95	CCD/MH		n/a	c.14510delA	p.Gln4837fsX4838		Tegazzin, personal communication, Robinson et al. (2006)				only 1 deletion generates a frameshift mutation that's predicted to result in premature termination of protein & suggests that level of RYR1 protein may be critical to EC coupling (although there's no experimental evidence assessing the effect of p.Gln4837fsX4838 on RYR1 expression levels, this mutation supports the hypothesis that a quantitative defect in RYR1 transcript levels may be pathogenic				+	+
92	95	CCD		Female patient	c.13891T>A	p.Tyr4631Asn	Wu et al. (2006)	Wu et al. (2006)		Dominant	heterozygous novel mutation					+			CICR not done	Proximal							joint contracture			Birth, pregnancy & birth symptoms include: poor fetal movement, floppy infant, respiratory insufficiency, and poor sucking	3yo(age at biopsy)	joint dislocation delayed motor milestones,			78% of cores were CC, 62% were rimmed cores, 1% were atypical cores, 100% were single cores, 0% were multiple cores						1% of fibers were type 2					99% of type 1 fibers had cores marked endomysial fibrosis no nemaline bodies	No Family history		Japan
93	95	CCD		Male patient	c.13900G>A	p.Glu4634Lys	Wu et al. (2006)	Wu et al. (2006)		Dominant	heterozygous novel mutation					+			core/rod disease CICR not done	General							joint contracture			infancy, pregnancy and birth symptoms include floppy infant	3yo(age at biopsy)	joint dislocation, delayed motor milestones			41% of cores were CC, 71% were rimmed cores, 28% were atypical cores, 100% were single cores, 0% were multiple cores						2% of fibers were type 2					68% of type 1 fibers had cores moderate endomysial fibrosis nemaline bodies	No Family history		Japan
94	95	CCD		Female patient	c.13912G>A	p.Gly4638Ser	Wu et al. (2006)	Wu et al. (2006)		Dominant	heterozygous novel mutation					+			core/rod disease CICR not done	General							joint contracture			Birth, pregnancy & birth symptoms include: poor fetal movement, floppy infant	2yo(age at biopsy)	joint dislocation delayed motor milestones			12% of cores were CC, 88% were rimmed cores, 1% were atypical cores, 100% were single cores, 0% were multiple cores						1% of fibers were type 2					98% of type 1 fibers had cores minimal endomysial fibrosis nemaline bodies	Family history		Japan
95	96	MmD		1	c.14126C>T	p.Thr4709Met	Zhou et al. (2007)	Zhou et al. (2007), Treves et al. (2008)		Recessive	Monoallelic transcription in skeletal muscle, heterozygous at genomic level	Zhou et al. 2007 claims that p.T4709M resides in Domain 3 of RyR1 Associated with MmD phenotype and affects transmembrane segment 7a T4709M affects highly conserved residue Treves says p.T4709M is associated with MmD and resides in MH/CCD domain 3	+				no MH			Marked Facial Predominant Proximal		Scoliosis	Ophthalmoplegia	no FD	RI								multiple cores									dramatic reduction of RyR1 levels				FTU or Type 1 pred(not specified in paper), Internalized nuclei or central nuclei(not specified in paper)
96	96	Core Myopathy		1 patient	c.14126C>T	p.Thr4709Met	Zhou et al. (2006) Epigenetic Allele Silencing Unveils Recessive RYR1 mutations in Core Myopathies	Zhou et al. (2006)		Recessive	Monallelic transcription								Core myopathy													Paper doesn't specify clinical symptoms for each individual patient
97	96	MmD		n/a	c.14051T>C	p.Phe4684Ser	Tegazzin-personal communication in Robinson et al. (2006)	Tegazzin-personal communication in Robinson et al. (2006)		n/a	n/a		+																																				French
98	97	CCD		1 independent report	c.14378T>C	p.Leu4793Pro		Monnier et al. (2001), Robinson et al. (2006)		Dominant						+																																	French
99	100	CCD		1	c.14474G>C	p.Arg4825Pro		Zhou et al. (2007)		Dominant	Heterozygous					+	-		typical CCD	Predominant proximal		-	absent	-	-								NA	NA			NA											+
100	100	CCD		1 independent report	c.14387A>G	p.Tyr4796Cys		Monnier et al. (2000), Robinson et al. (2006)		Dominant						+																																	French
101	100	CCD		1 independent report	c.14422T>A	p.Phe4808Asn		Davis et al. (2003) , Robinson et al. (2006)		Dominant						+																															+		Aus
102	100	CCD/MH		1 independent report	c.14440C>T	p.Leu4814Phe		Shepherd et al. (2004), Robinson et al. (2006)		Dominant						+	+																																UK
103	100	CCD/MH		4 independent reports	c.14471T>C	p.Leu4824Pro		Sei et al. (2004), Shepherd et al. (2004), Robinson et al. (2006)		Dominant						+	+																																USA & UK
104	100	CCD		1 independent report	c.14473C>T	p.Arg4825Cys		Monnier et al. (2001), Robinson et al. (2006)		Dominant						+																																	French
105	100	CCD		1 independent report	c.14474G>C	p.Arg4825Pro		Robinson et al. (2006)		Dominant						+																																	UK
106	100	CCD		1 patient	c.14582>A	p.Arg4861His		Pandey et al. (2010)		Dominant						+			3 family members found to be MHS by IVCT; several members experienced elevated temps. During exposure to anesthetic agents but no individual from this family has experienced a fulminant MH rxn	various see text													central cores	+			+											+
107	100	CCD		Female patient	c.14578_14580delTTC	p.Phe4860del		Monnier et al. (2001), Robinson et al. (2006)								+
108	16	see Column T		1 patient	c.1742_1743insATCA	p.His581GlnfsX29	Monnier et al. (2008)	1: Monnier et al. (2008), 2: Wortmann et al. (2009), 3: Schreuder et al. (2010)		Recessive	Compound heterozygous	From Monnier et al. (2008): Allele 1: the c.1742_1743insATCA frameshift insertion inherited from the healthy father introduced a premature TAA stop codon (p.His581GlnfsX29) that was likely to produce an unstable truncated protein. Unfortunately, the limited amount of muscle specimen available did not allow protein analysis. Allele 2: the c.14545G>A variant of exon 101 resulted in a missense p.Val…							9 yo (present age in Monnier et al. (2008) as well as Schreuder et al. (2010), 10 yo in Wortmann et al. 2009 metabolic myopathy ( MmD + myochondrial dysfunction)- Schreuder & Wortmann "Congenital myopathy with cores" - Monnier et al. 2008	severe, generalized, facies myopathica with open mouth(Schreuder & Wortmann)		kyphoscoliosis	bilateral ptosis(Schreuder & Wortmann), facial diplegia(Monnier et al. 2008)	+	several severe infections but never needed artificial ventilation (Schreuder & Wortmann) 1,46 (Forced expiratory value in 1 s) ventilatory assistance at 4 yo(from Monnier et al. 2008)		joint contractures in hips & knees (Schreuder & Wortmann)	slightly elevated (Monnier et al. 2008) Schreuder & Wortmann: 500-800 U/I C: 180 U/I	Schreuder & Wortmann: could not sit up, raise arms above level of hips, hold a pen, or stand wheelchair dependent, attends regular school by age 10 (Monnier 2008 simply said could not walk)	Monnier et al. (2008): neonatal hypotonia, amyotrophy, delayed motor milestones Schreuder & Wortmann: uneventful pregnancy birth- congenital hypotonia, low facial expression, inverted feet, swallowing problems & gastroesophageal reflux, brachyturricephaly, low-set ears, hypermetropia, facies myopathica, hyperlaxity with arachnodactyly	Monnier et al. 2008: 2mth old & 8yo at time of biopsy, same results reported to be 9 years old (present age) in Monnier et al. 2008	Monnier et al. 2008: severe neonatal clinical phenotype, ventilatory assistance at 4 yo, hypoglycemia, amyotrophy, stable evolution Schreuder & Wortmann: no extraocular involvement, no exercise-induced myalgia 6 on functional scale according to Scott et al. 1982 1,46 (Forced expiratory value in 1 s) 3 (Childhood myositis assessment scale) chronic lactic acidemia, shortened fasting tolerance, 3-me…	Monnier et al. 2008: core myopathy, multiple well limited large cores short in length Schreuder & Wortmann: abnormal large mitochondria with crystalline inclusions & biochemical evidence of severe mitochondrial dysfunction (see table 1 in supplementary info I've made) misinterpreted as CCD when it was MmD (Dr. Dowling) zones with absent mitochondria						+		>95% of fibres were type 1	not determined, limited amt of muscle didn't allow protein analysis	Yes in Schreuder & Wortmann			Schreuder & Wortmann: initial histological findings suggest MmD(done early in life), no abnormalities in fibroblasts	healthy father & healthy mother		Dutch
108	101	see Column T		1 patient	c.14545G>A	p.Val4849Ile	Monnier et al. (2008)	1: Monnier et al. (2008), 2: Wortmann et al. (2009), 3: Schreuder et al. (2010)		Recessive	Compound heterozygous	From Monnier et al. (2008): Allele 1: the c.1742_1743insATCA frameshift insertion inherited from the healthy father introduced a premature TAA stop codon (p.His581GlnfsX29) that was likely to produce an unstable truncated protein. Unfortunately, the limited amount of muscle specimen available did not allow protein analysis. Allele 2: the c.14545G>A variant of exon 101 resulted in a missense p.Val…							9 yo (present age in Monnier et al. (2008) as well as Schreuder et al. (2010), 10 yo in Wortmann et al. 2009 metabolic myopathy ( MmD + myochondrial dysfunction)- Schreuder & Wortmann "Congenital myopathy with cores" - Monnier et al. 2008	severe, generalized, facies myopathica with open mouth(Schreuder & Wortmann)		kyphoscoliosis	bilateral ptosis(Schreuder & Wortmann), facial diplegia(Monnier et al. 2008)	+	several severe infections but never needed artificial ventilation (Schreuder & Wortmann) 1,46 (Forced expiratory value in 1 s) ventilatory assistance at 4 yo(from Monnier et al. 2008)		joint contractures in hips & knees (Schreuder & Wortmann)	slightly elevated (Monnier et al. 2008) Schreuder & Wortmann: 500-800 U/I C: 180 U/I	Schreuder & Wortmann: could not sit up, raise arms above level of hips, hold a pen, or stand wheelchair dependent, attends regular school by age 10 (Monnier 2008 simply said could not walk)	Monnier et al. (2008): neonatal hypotonia, amyotrophy, delayed motor milestones Schreuder & Wortmann: uneventful pregnancy birth- congenital hypotonia, low facial expression, inverted feet, swallowing problems & gastroesophageal reflux, brachyturricephaly, low-set ears, hypermetropia, facies myopathica, hyperlaxity with arachnodactyly	Monnier et al. 2008: 2mth old & 8yo at time of biopsy, same results reported to be 9 years old (present age) in Monnier et al. 2008	Monnier et al. 2008: severe neonatal clinical phenotype, ventilatory assistance at 4 yo, hypoglycemia, amyotrophy, stable evolution Schreuder & Wortmann: no extraocular involvement, no exercise-induced myalgia 6 on functional scale according to Scott et al. 1982 1,46 (Forced expiratory value in 1 s) 3 (Childhood myositis assessment scale) chronic lactic acidemia, shortened fasting tolerance, 3-me…	Monnier et al. 2008: core myopathy, multiple well limited large cores short in length Schreuder & Wortmann: abnormal large mitochondria with crystalline inclusions & biochemical evidence of severe mitochondrial dysfunction (see table 1 in supplementary info I've made) misinterpreted as CCD when it was MmD (Dr. Dowling) zones with absent mitochondria						+		>95% of fibres were type 1	not determined, limited amt of muscle didn't allow protein analysis	Yes in Schreuder & Wortmann			Schreuder & Wortmann: initial histological findings suggest MmD(done early in life), no abnormalities in fibroblasts	healthy father & healthy mother		Dutch
109	86	recessive congenital myopathy with cores		1 patient	c.11778G>A	p.Gln3926Gln & p.Gln3926ins22aafsX4	Monnier et al. (2008)	Monnier et al. (2008)		"Recessive" "All probands but Case 1 presented as sporadic cases or showed an autosomal recessive inheritance." (Father was pauci-symptomatic)	Case 1 harbored a hypomorphic mutation on the second allele, c.11778G>A (p.Gln3926ins22aafs4).	Allele 1: cDNA analysis revealed an insertion of 99 bp at the junction of exon 101 and exon 102 (Supplementary Fig. S2A). Genomic sequencing identified a heterozygous c.1464612.563-kb C>T change in intron 101 that created a cryptic splicing site responsible for the insertion of 33 additional amino acids within the luminal loop of the calcium channel interacting with triadin [Lee et al., 2004]. Th…							7 yo (present age in study) "recessive congenital myopathy with cores" The c.1464612.563kbC4T mutation identified in Case 1 (Family 20–52), was transmitted by the grandmother (Patient I:2) to her four children (Patients II:1, II:3, II:4, and II:5), all these individuals being asymptomatic or pauci-symptomatic. Therefore, a diagnosis of dominant CCD associated with incomplete penetrance based was …	severe, generalized		severe kyphoscoliosis	ophthalmoplegia		ventilatory assistance				No	FAS(?)(fetal alcohol syndrome? Paper doesn't say…) neonatal hypotonia respiratory insufficiency (one of first signs)	1yo at biopsy	severe neonatal clinical phenotype, amyotrophy, stable evolution Case 1’s father responded positively to the MHS test	core myopathy unique well limited large cores								100% of fibres were type 1	58+/- 3% in uncle who had c.14646+2.563kb C>T (other mutation that the patient had) In absence of biological material available from the proband or his father, the deleterious expression of the mutation at the protein level was confirmed by Western blot analysis of his uncle’s muscle biopsy that showed a depletion of RYR1.					The c.1464612.563kbC4T mutation identified in Case 1 (Family 20–52), was transmitted by the grandmother (Patient I:2) to her four children (Patients II:1, II:3, II:4, and II:5), all these individuals being asymptomatic or pauci-symptomatic.		Italian
109	Intron 101	recessive congenital myopathy with cores		1 patient	c.14646+2.563kbC>T	p.Thr4882.Cys4883ins33aa	Monnier et al. (2008)	Monnier et al. (2008)		"Recessive" - dad is pauci symptomatic "All probands but Case 1 presented as sporadic cases or showed an autosomal recessive inheritance."		Allele 1: cDNA analysis revealed an insertion of 99 bp at the junction of exon 101 and exon 102 (Supplementary Fig. S2A). Genomic sequencing identified a heterozygous c.1464612.563-kb C>T change in intron 101 that created a cryptic splicing site responsible for the insertion of 33 additional amino acids within the luminal loop of the calcium channel interacting with triadin [Lee et al., 2004]. Th…							7 yo (present age in study) "recessive congenital myopathy with cores" The c.1464612.563kbC4T mutation identified in Case 1 (Family 20–52), was transmitted by the grandmother (Patient I:2) to her four children (Patients II:1, II:3, II:4, and II:5), all these individuals being asymptomatic or pauci-symptomatic. Therefore, a diagnosis of dominant CCD associated with incomplete penetrance based was …	severe, generalized		severe kyphoscoliosis	ophthalmoplegia		ventilatory assistance				No	FAS(?)(fetal alcohol syndrome? Paper doesn't say…) neonatal hypotonia respiratory insufficiency (one of first signs)	1yo at biopsy	severe neonatal clinical phenotype, amyotrophy, stable evolution Case 1’s father responded positively to the MHS test	core myopathy unique well limited large cores								100% of fibres were type 1	58+/- 3% in uncle who had c.14646+2.563kb C>T In absence of biological material available from the proband or his father, the deleterious expression of the mutation at the protein level was confirmed by Western blot analysis of his uncle’s muscle biopsy that showed a depletion of RYR1.					The c.1464612.563kbC4T mutation identified in Case 1 (Family 20–52), was transmitted by the grandmother (Patient I:2) to her four children (Patients II:1, II:3, II:4, and II:5), all these individuals being asymptomatic or pauci-symptomatic.		Italian
110	101	CCD		1	c.14582G>A	p.Arg4861His		Zhou et al. (2007), Davis et al. (2003)		Dominant	Heterozygous					+	-			Generalized/Marked Facial weakness		-	absent	-	-								uneven stain													FTU or Type 1 pred(Zhou et al. 2007 doesn't specify), Internalized nuclei or central nuclei(Zhou et al. (2007) doesn't specify)		+
111	101	CCD		1	c.14582G>A	p.Arg4861His		Zhou et al. (2007)		Dominant	Heterozygous					+	-			Predominantly Distal		-	absent	-	-								central cores													FTU or Type 1 pred(Zhou et al. 2007 doesn't specify), Internalized nuclei or central nuclei(Zhou et al. (2007) doesn't specify)	Familial mutation
112	101	CCD		1	c.14581C>T	p.Arg4861Cys		Zhou et al. (2007), Davis et al. (2003)		Dominant	Heterozygous					+	-			Predominant Proximal		-	absent	-	-								central cores				-		-							FTU or Type 1 pred(Zhou et al. 2007 doesn't specify)		+
113	101	CCD		1	c.14581C>T	p.Arg4861Cys		Zhou et al. (2007), Davis et al. (2003)		Dominant	Heterozygous					+	-			Predominant Proximal		+	absent	-	-								central cores				-		-							FTU or Type 1 pred(Zhou et al. 2007 doesn't specify)		+
114	101	CCD		1	c.14581C>T	p.Arg4861Cys		Zhou et al. (2007), Davis et al. (2003)		Dominant	Heterozygous					+	-			Predominant Proximal		-	absent	-	-								central cores				-		-							FTU or Type 1 pred(Zhou et al. 2007 doesn't specify)		+
115	101	CCD		1	c.14581C>T	p.Arg4861Cys		Zhou et al. (2007), Davis et al. (2003)		Dominant	Heterozygous					+	-			Generalized		+	absent	-	-								central cores													FTU or Type 1 pred(Zhou et al. 2007 doesn't specify), Internalized nuclei or central nuclei(Zhou et al. (2007) doesn't specify)		+
116	101	CCD		2	c.14588.14606del18	p.F4863.D4869delinsT		Zhou et al. (2007), Zorzato et al. (2003)		Dominant	Heterozygous					+	-			Predominant proximal		+	absent	-	-								central cores													FTU or Type 1 pred(Zhou et al. 2007 doesn't specify), Internalized nuclei or central nuclei(Zhou et al. (2007) doesn't specify)		+
117	101	CCD		Female patient	c.14545G>A	p.Val4849Ile	Jungbluth et al. (2002)	Jungbluth et al. (2002), Jungbluth et al. (2004), Treves et al. (2005), Ducreux et al. (2006), Sambuughin et al. (2005), Robinson et al. (2006), Kossugue et al. (2007), Zhou et al. (2007)		Recessive	Homozygous Jungbluth et al. 2004: Both parents were unaffected carriers. Ducreux et al. 2006: V4849I was identified in the homozygous state in the affected daughter and in the heterozygous state in her healthy parents.	The base change was not observed in 100 unrelated control chromosomes. The valine residue at position 4849 is conserved in all three human ryanodine receptor isoforms and in all other cloned vertebrate RYR genes. In the two competing models of the receptor molecule the V4849I mutation is located in the center of a transmembrane domain, M8 in the 10-transmembrane model and M3 in the 4-transmembran…				+	no MH (Zhou et al. 2007)		Diagnosis of CCD secondary to a recessive RYR1 mutation(Jungbluth et al. 2002, and Ducreux et al. 2006) Zhou et al. 2007: associates V4849I with the MmD phenotype Treves et al. 2008 also associates V4849I with the MmD phenotype	predominantly axial and proximal weakness pronounced in the hip girdle no facial weakness Zhou et al. 2007: predominant proximal		mild thoracolumbar scoliosis and an exaggerate lumbar lordosis	no Ophthalmoplegia (Zhou et al. 2007)	no FD (Zhou et al. 2007)	no RI (Zhou et al. 2007)		apart from bilateral tendon Achilles tightness, there were no contractures	CK levels were normal(153 IU/L)		presented at age 4 with moderate proximal weakness and mild scoliosis, her further course remained static	examination at 19 yrs old open muscle biopsy(4yo) and needle muscle biopsy(11yo) were not diagnostic, however, a needle muscle biopsy at 15yo was (see biospy info)	cardiorespiratory examination, including an EKG and cardiac ultrasound was normal Ducreux et al. 2006: A muscle MRI (magnetic resonance imaging) showed the typical skeletal muscle involvement that has been associated with patients with CCD. Kossugue et al. 2007: Additionally, the clinical picture of our patient is also similar to that in the described family(in Jungbluth et al. 2002), i.e., moder…	type 1 fibers showed both multiple minicores and single central cores the presence of cores was confirmed on EM Zhou et al. 2007: unevenness of stain				increase in internal nuclei				ox enzyme stains: predominance of smaller type 1 fibers with only a few very large type 2 fibers		a few rodlike structures were seen with the modified Gomori trichrome stain			marked variability in fiber size Jungbluth et al. 2004: mixed histopathological picture with predominance of hypotrophic type 1 fibres, type 2 hypertrophy, minicores, central cores and few nemaline rods. Ducreux et al. 2006: A muscle biopsy in the proband revealed marked type 1 predominance with the presence of few minicores and central cores. Kossugue et al. 2007: The biopsy analysis in the pati…	Parents were healthy. Clinically unaffected parents had normal ultrasound scans of the thigh and showed only nonspecific histopathologic features such as a very mild increase in fiber size variability and internal nuclei, but no cores or type 1 predominance There was no family history of neuromuscular disorders.		UK Jungbluth et al. 2004: English
118	101	CCD		Female patient	c.14545G>A	p.Val4849Ile	Kossugue et al. (2007)	Kossugue et al. (2007)		Recessive	Homozygous in child, Heterozygous in parents(carriers)					+				muscle weakness								normal CK	Yes ambulant	Patient had clinical signs from childhood and slow progression; both are in their 40s and are still ambulant.	9yo(age in study)	difficulties in running, jumping, & climbing stairs, EMG showed myopathic features mild clinical course	pattern of several diffuse large & mini-cores within muscle fibers								total type 1 fiber predominance						parents were clinically asymptomatic no previous history of neuromuscular diseases was present in this large family with many probable heterozygote relatives
119	101	CCD		1 indpendent report	c.14578T>G	p.Phe4860Val		Robinson et al. (2006)		Dominant						+																																	UK
120	101	CCD		1 indpendent report	c.14591A>G	p.Tyr4864Cys		Quinlivain et al. (2003), Robinson et al. (2006)		Dominant						+																																	UK
121	101	CCD		1 indpendent report	c.14671G>C	p.Gly4891Arg		Tilgen et al. (2001), Robinson et al. (2006)		Dominant						+																																	European
122	101	CCD		Female Patient	c.14588_14606delTCTACAACAAGAGCGAGG	p.Phe4863_Asp4869delinTyr		Zorzato et. al (2003), Robinson et al. (2006)								+
123	Intron 101	MmD		Parents and 2 siblings (brother II1 and sister II2) are unaffected show no clinical symptoms	14646+2.99 kb A>G	See functional information Zorzato et al. 2007 says: stop 4976	Monnier et al. (2003)	Monnier et al. (2003), Treves et al. (2005), Robinson et al. (2006), Zorzato et al. (2007), Treves et al. (2008)		Recessive	Mutation Homozygous in patient, heterozygous in both parents, absent in 2 siblings	Monnier et al. (2003): The mutation was named 14646+2.99 kb A>G. The mutation led to a frameshift additional exon that would introduce a STOP codon 94 amino acids downstream the insertion site. If expressed, the truncated RYR1 protein would thus contain 4976 amino acid residues with a modified C terminal region devoid of the last transmembrane domain coded by exon 102. In the present report, we d…	+						severe form of MmD associated with mild limitations of external eye movements	predominantly axial, generalized muscle weakness & amyotrophy		severe (40°)	opthalmological paresis		+			EMG at 15yo indiciated severe myopathic pattern with normal CPK levels	Y at 3yo, lost at 12yo	The clinical picture was highly consistent with the classical form of MmD : neonatal hypotonia, delayed motor development (autonomous gait acquired at 3 years of age), generalized muscle weakness and amyotrophy with walk lost at 12 years of age, respiratory insufficiency (36% vital capacity requiring transitory ventilatory assistance) and a severe scoliosis (up to 40 ). Facial dysmorphy, thorax d…	17 yo(present age in study)	delayed motor development, facial dysmorphy, thorax deformity, factor XI deficiency	Eccentric cores associated with mini cores were evidenced in the proband’s skeletal muscle biopsy. Core lesions, localized areas of sarcomere disorganization and mitochondria depletion, were visible as clear areas devoid of oxidative activity. Since longitudinal sections of this biopsy could not be performed, we established the length of cores through analysis of serial transversal sections. The …			eccentric cores associated with minicores			Centrally located nuclei, often multiple, were present in almost 50% of the small fibers.		The predominant type 1 fibers were either hypotrophic or hypertrophic.	amt of RYR1 present in proband's muscle was 10% of control muscle RYR1 Taken together, the data obtained through RNA and protein analyses favored the hypothesis of a quantitative defect in RYR1 expression due to an alteration of the transcript level. The preferential use of the cryptic splicing site associated with the instability of the abnormally spliced mRNA would be the more straightforward e…				Serial sections showed an abnormal variability in the fiber size diameter. The predominant type 1 fibers were either hypotrophic or hypertrophic, while all the type 2 fibers had large diameters. This myopathological pattern is almost identical to that previously reported in a patient with moderate MmD linked to chromosome 19q13.1–13.2 (Ferreiro et al. 2002)			North African (Tunisian)
124	101	CCD		1 patient	c.14779_14784delGTCATC	p.Val4927_Ile4928del		Davis et al. (2003), Robinson et al. (2006)								+																										amt of wild-type RYR1 transcript significantly lower in mutated muscle (10%)					both parents were heterozygous and appeared clinically normal (histological examination not performed)
125	101	CCD		Female patient	c.14572A>G	p.Asn4858Asp		Wu et al. 2006		Dominant	heterozygous novel mutation					+			CICR not done	Proximal, facial muscle involvement		scoliosis					joint contracture			Childhood, pregnancy and birth symptoms include: poor fetal movement	3yo(age of biopsy)	delayed motor milestones, high-arched palate			80% of cores were CC, 70% were rimmed cores, 13% were atypical cores, 98% were single cores, 2% were multiple cores						<1% of fibers were type 2					86% of type 1 fibers had cores marked endomysial fibrosis no nemaline bodies	No family history		Japan
126	101	CCD		Female patient	c.14581C>T	p.Arg4861Cys		Wu et al. 2006		Dominant	heterozygous					+			CICR not done	General		scoliosis					joint contracture			infancy, pregnancy and birth symptoms: floppy infant	10 yo (age of biopsy)	joint dislocation no delayed motor milestones			81% of cores were CC, 74% were rimmed cores, 15% were atypical cores, 99% were single cores, 1% were multiple cores						1% of fibers were type 2					99% of type 1 fibers had cores marked endomysial fibrosis no nemaline bodies	No family history		Japan
127	101	CCD		Male patient	c.14581C>T	p.Arg4861Cys		Wu et al. 2006		Dominant	heterozygous					+			CICR not done	Proximal										Childhood	10yo(age of biopsy)	delayed motor milestones normal pregnancy and birth			86% of cores were CC, 80% were rimmed cores, 1% were atypical cores, >98% were single cores, 2% were multiple cores						<1% of fibers were type 2					99% of type 1 fibers had cores minimal endomysial fibrosis no nemaline bodies	No family history		Japan
128	101	CCD		Female patient	c.14581C>T	p.Arg4861Cys		Wu et al. 2006		Dominant	heterozygous					+			CICR not done	Proximal		scoliosis					joint contracture			birth, pregnancy and birth symptoms: respiratory insufficiency, poor sucking	2yo(age of biopsy)	joint dislocation,lordosis, delayed motor milestones			69% of cores were CC, 78% were rimmed cores, 3% were atypical cores, 98% were single cores, 2% were multiple cores						3% of fibers were type 2					60% of type 1 fibers had cores marked endomysial fibrosis no nemaline bodies	No family history		Japan
129	101	CCD		Female patient	c.14581C>T	p.Arg4861Cys		Wu et al. 2006		Dominant	heterozygous					+			CICR not done	General		scoliosis								Childhood, pregnancy and birth symptoms include: poor fetal movement	2yo(age of biopsy)	joint dislocation delayed motor milestones			58% of cores were CC, 76% were rimmed cores, 5% were atypical cores, 99% were single cores, 1% were multiple cores						<1% of fibers were type 2					98% of type 1 fibers had cores marked endomysial fibrosis no nemaline bodies	No family history		Japan
130	101	CCD		Male patient	c.14582G>A	p.Arg4861His		Wu et al. 2006		Dominant	heterozygous					+			CICR not done	Proximal							joint contractures			Childhood, normal pregnancy and birth	3yo(age of biopsy)	lordosis delayed motor milestones			67% of cores were CC, 80% were rimmed cores, 2% were atypical cores, 99% were single cores, 1% were multiple cores						<1% of fibers were type 2					99% of type 1 fibers had cores minimal endomysial fibrosis no nemaline bodies	No family history		Japan
131	101	congenital neuromuscular disease with uniform type 1 fiber		Male patient	c.14582G>A	p.Arg4861His		Sato et al. 2008			heterozygous	mutation in C-terminal domain, highly conserved					no patient had past or family history of MH or MHS		congenital neuromuscular disease with uniform type 1 fiber	muscle weakness present					respiratory distress		joint contractures			poor sucking	Age at biopsy and last clinical examination: 6mo	absence of: poor fetal movement, asphyxia, infantile hypotonia, respiratory distress, delayed motor milestones, mental retardation, facial muscle involvement, high arched palate		type 1 fiber type uniformity				0.2% of fibers			99.9 % Type 1 fibers					no type 2A or 2B fibers, 1 type 2C fiber, minimal endomysial fibrosis, biopsy of quadriceps femoralis	has a family history of neuromuscular disease, father had muscle weakness of unknown origin
132	71	congenital myopathy with cores		1 patient	c.10616G>A	p.Arg3539His	Monnier et al. (2008)	Monnier et al. (2008)		Recessive	Compound heterozygous	Allele 1: the c.10616G>A missense mutation affected a highly conserved arginyl residue (p.Arg3539His) that mapped within exon 71. The variant was inherited from his healthy mother and was also present in the DNA of his unaffected brother. The p.Arg3539His variant is localized within a protein domain that has been involved in protein–protein interaction [Dulhunty et al., 2002; Kimura et al., 2007]…							27yo(present age in study) "congenital myopathy with cores"	progressive weakness generalized weakness		scoliosis	ophthalmoplegia		Nocturnal ventilatory assistance		joint contractures	normal CK	Lost at 14yo	hypotonia at .5 yo, delayed motor milestones	2yr and then 17yr	amyotrophy, moderate tachycardia, progressive evolution p.Arg3539His caused a more severe phenotype "severe clinical phenotype"	core myopathy 2 yr: No specific pattern 17yr: unstructured cores short in length, Z line abnormalities									38+/-4% All the characterized abnormally spliced RYR1 transcripts that resulted from the c.14804-1G>T mutation led to a premature termination of the RYR1 protein that is likely to be the cause of the decreased level of the RYR1 observed in the skeletal muscle biopsy of the proband (Fig. 2, lane 2).					healthy mother, c.10616G>A present in DNA of unaffected brother c.14804-1G>T in DNA of healthy father & paternal aunt		Dutch
132	Intron 102	congenital myopathy with cores		1 patient	c.14804-1G>T	p.Gly4935.Thr4957>AspfsX11	Monnier et al. (2008)	Monnier et al. (2008)		Recessive	Compound heterozygous	Allele 1: the c.10616G>A missense mutation affected a highly conserved arginyl residue (p.Arg3539His) that mapped within exon 71. The variant was inherited from his healthy mother and was also present in the DNA of his unaffected brother. The p.Arg3539His variant is localized within a protein domain that has been involved in protein–protein interaction [Dulhunty et al., 2002; Kimura et al., 2007]…							27yo(present age in study) "congenital myopathy with cores"	progressive weakness generalized weakness		scoliosis	ophthalmoplegia		Nocturnal ventilatory assistance		joint contractures	normal CK	Lost at 14yo	hypotonia at .5 yo, delayed motor milestones	2yr and then 17yr	amyotrophy, moderate tachycardia, progressive evolution "severe clinical phenotype"	core myopathy 2 yr: No specific pattern 17yr: unstructured cores short in length, Z line abnormalities									38+/-4% All the characterized abnormally spliced RYR1 transcripts that resulted from the c.14804-1G>T mutation led to a premature termination of the RYR1 protein that is likely to be the cause of the decreased level of the RYR1 observed in the skeletal muscle biopsy of the proband (Fig. 2, lane 2).					healthy mother, c.10616G>A present in DNA of unaffected brother c.14804-1G>T in DNA of healthy father & paternal aunt		Dutch
133	102	CCD		3, affects 2 familiies	c.14678G>A	p.Arg4893Gln		Zhou et al. (2007), Davis et al. (2003)		Dominant	Heterozygous					+	-			Predominant proximal		+	absent	-	-								central cores													FTU or Type 1 pred(Zhou et al. 2007 doesn't specify), Internalized nuclei/ central nuclei(Zhou et al. 2007 doesn't specify), all affected members had multiple cores	Familial mutation
134	102	CCD		3	c.14741G>C	p.Arg4914Thr		Zhou et al. (2007), Davis et al. (2003)		Dominant	Heterozygous					+	-			Predominant proximal		-	absent	-	-								uneven stain	-			-		-		-							+
135	102	CCD		1	c.14740A>G	p.Arg4914Gln		Zhou et al. (2007), Davis et al. (2003)		Dominant	Heterozygous					+	-			Predominant proximal		+	absent	-	-								central cores				-		-							FTU or Type 1 pred(Zhou et al. 2007 doesn't specify)		+
136	102	CCD		2	c.14667C>G	p.Cys4883X in table, p. Cys4883_Tyr4889del in paragraph		Zhou et al. (2007)		Dominant	Heterozygous	deleted 7 a.a. are located in pore region of RyR1				+	-			Predominantly proximal Marked Facial, profound muscle weakness in family		-	absent	-	-								uneven stain													FTU or Type 1 pred(Zhou et al. 2007 doesn't specify), Internalized nuclei/ central nuclei(Zhou et al. 2007 doesn't specify), cores not seen on light microscopy but seen on EM on tissue from 2nd biopsy from affected mom 30 yrs later	Familial mutation
137	102	CCD		3 independent reports	c.14677C>T	p.Arg4893Trp		Monnier et al. (2001), Quinlivain et al. (2003), Ducreux et al. (2004), Robinson et al. (2006)		Dominant						+																																	French & Asian
138	102	MH/cores		1 independent report	c.14680G>A	p.Arg4894Thr		Ibarra Moreno-personal communication from Robinson et al. 2006									+																cores																Japan
139	102	CCD		1 independent report	c.14681C>T	p.Ala4894Val		Robinson et al. 2006								+																																	UK
140	102	CCD		7 independent reports	c.14693T>C	p.Ile4898Thr	From Robinson et al. (2006)	Lynch et al. (1999), Monnier et al. (2001), Tilgen et al. (2001), Davis et al. (2003), Robinson et al. (2006)				"leaky channel hypothesis" & "EC uncoupling"				+																																	European, AUS, Mexico
141	102	CCD		Female patient	c.14696G>A	p.Gly4899Glu		Romero et al. (2003), Robinson et al. (2006)		Dominant		Since a muscle sample was unavailable for mutation screening, genomic DNA was investigated using dHPLC screening of the C-terminal domain containing the calcium channel (exons 92±106). Furthermore, exons involved in known MHS domains were screened using dHPLC. A G4899E mutation in exon 102 of the RYR1 gene was identified in the severely affected newborn. Her less severely affected mother transmit…				+														After a high-risk pregnancy and premature delivery, the child was born at 34± 35 weeks of gestation with a weight of 1860 g. She presented at birth with severe hypotonia, thin ribs, swallowing difficulty, respiratory distress and cyanosis needing mechanical assistance from the second day of life. She needed permanent mechanically assisted ventilation, and died at 8 days of age.	8days of life(biopsy)		unique large eccentric cores								type 1 fibre predominance						case where mom was affected: 17 yr old mother with classic form of CCD		French
142	102	CCD		1 independent report	c.14717C>T	p.Ala4906Val	Tilgen et al. (2001)	Tilgen et al. (2001), Robinson et al. (2006)		Dominant						+																																	European
143	102	CCD		1 independent report	c.14740A>G	p.Arg4914Gly	Monnier et al. (2001)	Monnier et al. (2001), Robinson et al. (2006)								+																																	French
144	102	CCD		1 independent report	c.14762T>C	p.Phe4921Ser	Davis et al. (2003)	Davis et al. (2003), Robinson et al. (2006)		Dominant						+																																	Aus
145	102	CCD		1 independent report	c.14779G>T	p.Val4927Phe		Robinson et al. (2006)								+																																	UK
146	102	CCD		1 patient	14779del6	p.Val4927del2		Davis et al. (2003)				novel six base pair in frame deletion of nucleotides 14779-14784, a direct repeat of the previous 6 bases, resulting in the deletion of the valine and isoleucine residues at positions 4927 & 4928				+																Sporadic Case																+
147	102	CCD/MH		1 independent report	c.14817C>A	p.Asp4939Glu	Shepherd et al. (2004)	Shepherd et al. (2004), Robinson et al. (2006)								+	+																																UK
148	102	CCD		n/a	c.14869-1G>C	Unknown, possibly altered splicing		Robinson et al. (2006)								+																										Mutation c.14869–1G4C (IVS103 1G4C) is also likely to lead to diminished levels of RYR1 protein, although there is no experimental supporting evidence to date. Using splice site prediction by neural network (www.fruitfly.org), mutation c.14869–1G4C (IVS103 1G4C) was predicted to abolish the splice acceptor site at the beginning of exon 104 and as a consequence may lead to the premature terminatio…
149	102	CCD		Female patient	c.14693T>C	p.Ile4898Thr	Wu et al. (2006)	Wu et al. (2006)		Dominant	heterozygous novel mutation					+			CICR not done	General		Scoliosis	facial muscle involvement		respiratory insufficiency					Birth, pregnancy and birth symptoms: poor fetal movement, floppy infant, respiratory insufficiency	2yo(age of biopsy)	joint dislocation, delayed motor milestones,			21% of cores were CC, 55% were rimmed cores, 36% were atypical cores, 100% were single cores, 0% were multiple cores						<1% of fibers were type 2					83% of type 1 fibers had cores minimal endomysial fibrosis no nemaline bodies	No Family history		Japan
150	102	CCD		Female patient	c.14759C>A	p.Thr4920Asn	Wu et al. (2006)	Wu et al. (2006)		Dominant	heterozygous novel mutation					+			CICR not done	Proximal										Childhood, birth and pregnancy symptoms: floppy infant, poor fetal movement	9yo(age of biopsy)	delayed motor milestones			97% of cores were CC, 72% were rimmed cores, 4% were atypical cores, 99% were single cores, 1% were multiple cores						<1% of fibers were type 2					96% of type 1 fibers had cores minimal endomysial fibrosis No nemaline bodies	No Family history		Japan
151	102	CCD		Male patient	c.14761_14762TT>AC	p.Phe4921Thr	Wu et al. (2006)	Wu et al. (2006)		Dominant	substitution of two consecutive nucleotides that resulted in a single amino acid change novel mutation					+			CICR not done	Proximal										Childhood, normal pregnancy and birth	6yo(age of biopsy)	lordosis delayed motor milestones			74% of cores were CC, 86% were rimmed cores, 6% were atypical cores, 99% were single cores, 1% were multiple cores						<1% of fibers were type 2					>99% of type 1 fibers had cores minimal endomysial fibrosis No nemaline bodies	Family history		Japan
152	102	CCD		Male patient	c.14762T>C	p.Phe4921Ser	Wu et al. (2006)	Wu et al. (2006)		Dominant	heterozygous novel mutation					+			CICR not done	Proximal		scoliosis	facial muscle involvement							Birth, pregnancy and birth symptoms: poor fetal movement, floppy infant, respiratory insufficiency	3yo(age of biopsy)	joint dislocation, delayed motor milestones,			34% of cores were CC, 82% were rimmed cores, 23% were atypical cores, 82% were single cores, 18% were multiple cores						<1% of fibers were type 2					99% of type 1 fibers had cores marked endomysial fibrosis No nemaline bodies	No Family history		Japan
153	102	congenital neuromuscular disease with uniform type 1 fiber		1 patient	c.14680G>C	p.Ala4894Pro		Sato et al. 2008			heterozygous	C-terminal domain, highly conserved, see supplementary material							congenital neuromuscular disease with uniform type 1 fiber	Proximal, facial muscle involvement		lordosis								poor sucking		poor fetal movement, infantile hypotonia, delayed motor milestones, hip dislocation		type 1 fiber type uniformity				0.002			100% type 1 fibers					Biopsy in adductor longus, mild endomysial fibrosis	n/a
154	102	congenital neuromuscular disease with uniform type 1 fiber		Male patient	14761_14762TT>AC	p.Phe4921Thr		Sato et al. 2008			heterozygous	C-terminal domain, highly conserved							congenital neuromuscular disease with uniform type 1 fiber	Proximal												delayed motor milestones		type 1 fiber type uniformity				0.002			100% type 1 fibers					biopsy in biceps brachii, no type 2A,2B, 2C fibers, mild endomysial fibrosis	father had CCD
155	13	CCD		Female patient	c.1280C>T	p.Ser427Leu		Wu et al. 2006		Probably Recessive	compound heterozygous	The p.G4899E (other mutation in patient) mutation also affected the very well conserved GVRAGGGIGD luminal motif (G4899 underlined). Interestingly, this mutation has been reported in two papers as a causative heterozygous mutation (Monnier et al., 2001; Romero et al., 2003); however, since only the ‘hot spots’ were screened in these studies, the presence of another mutation is still possible and …				+			CICR not done	General					needed respiratory mechanical assistance after delivery					pregnancy and birth symptoms: poor sucking, floppy infant, respiratory insufficiency	10yo(age of biopsy)	joint dislocation lordosis delayed motor milestones needed respiratory mechanical assistance after delivery			58% of cores were CC, 62% were rimmed cores, 9% were atypical cores, 99% were single cores, 1% were multiple cores						<1% of fibers were type 2					14% of type 1 fibers had cores no nemaline bodies no endomysial fibrosis	parents completely healthy w/ any skeletal abnormalities Patient 24 also carried two heterozygous mutations (p.S427L in exon13, p.G4899E in exon 102), but further analysis was inevitably limited by the unavailability of samples from her parents, hampering full evaluation if this was indeed an autosomal recessive case. DNA samples were not available from the parents of Patient 24 No family history
155	102	CCD		Female patient	c.14696G>A	p.Gly4899Glu		Wu et al. 2006		Probably Recessive	compound heterozygous	The p.G4899E mutation also affected the very well conserved GVRAGGGIGD luminal motif (G4899 underlined). Interestingly, this mutation has been reported in two papers as a causative heterozygous mutation (Monnier et al., 2001; Romero et al., 2003); however, since only the ‘hot spots’ were screened in these studies, the presence of another mutation is still possible and hence it might be impetuous …				+			CICR not done	General					needed respiratory mechanical assistance after delivery					birth, pregnancy and birth symptoms: poor sucking, floppy infant, respiratory insufficiency	10yo(age of biopsy)	joint dislocation lordosis delayed motor milestones needed respiratory mechanical assistance after delivery			58% of cores were CC, 62% were rimmed cores, 9% were atypical cores, 99% were single cores, 1% were multiple cores						<1% of fibers were type 2					14% of type 1 fibers had cores no nemaline bodies no endomysial fibrosis	parents completely healthy w/ any skeletal abnormalities Patient 24 also carried two heterozygous mutations (p.S427L in exon13, p.G4899E in exon 102), but further analysis was inevitably limited by the unavailability of samples from her parents, hampering full evaluation if this was indeed an autosomal recessive case. DNA samples were not available from the parents of Patient 24 No family history
156	14	CCD		Female patient	c.1534G>A	p.Glu512Lys		Wu et al. 2006		Probably Recessive	compound heterozygous	In Patient 25, p.R4893P(other mutation in this patient) affected the third residue of a very well conserved GVRAGGGIGD luminal motif (amino acids p.G4891-D4900) that has been proposed to be a pore-forming fragment responsible for the electrophysiological characteristics of the channel (Zhao et al., 1999).				+			CICR not done	Proximal					needed respiratory mechanical assistance after delivery					birth, pregnancy and birth symptoms: poor sucking, floppy infant, respiratory insufficiency	2yo (age of biopsy)	lordosis, joint dislocation delayed motor milestones, needed respiratory mechanical assistance after delivery			89% of cores were CC, 66% were rimmed cores, 29% were atypical cores, 98% were single cores, 2% were multiple cores						21% of fibers were type 2					> 99% of type 1 fibers had cores moderate endomysial fibrosis no nemaline bodies	The parents of Patient 25 were asymptomatic, while they had heterozygous mutation, suggesting the recessive nature of these mutations. Since CCD patients could be clinically asymptomatic, however, we may not be able to completely exclude the possibility that their parents could have CCD. Nevertheless, judging from the clinical features and the mutation data, autosomal recessive mode of inheritanc…
156	102	CCD		Female patient	c.14678G>C	p.Arg4893Pro		Wu et al. 2006		Probably Recessive	compound heterozygous	In Patient 25, p.R4893P affected the third residue of a very well conserved GVRAGGGIGD luminal motif (amino acids p.G4891-D4900) that has been proposed to be a pore-forming fragment responsible for the electrophysiological characteristics of the channel (Zhao et al., 1999).				+			CICR not done	Proximal					needed respiratory mechanical assistance after delivery					birth, pregnancy and birth symptoms: poor sucking, floppy infant, respiratory insufficiency	2yo (age of biopsy)	lordosis, joint dislocation delayed motor milestones, needed respiratory mechanical assistance after delivery			89% of cores were CC, 66% were rimmed cores, 29% were atypical cores, 98% were single cores, 2% were multiple cores						21% of fibers were type 2					> 99% of type 1 fibers had cores moderate endomysial fibrosis no nemaline bodies	The parents of Patient 25 were asymptomatic, while they had heterozygous mutation, suggesting the recessive nature of these mutations. Since CCD patients could be clinically asymptomatic, however, we may not be able to completely exclude the possibility that their parents could have CCD. Nevertheless, judging from the clinical features and the mutation data, autosomal recessive mode of inheritanc…
157	103	CCD/MH		1 independent report	c.14825G>T	p.Gly4942Val	Galli et al. (2002)	Galli et al. (2002), Robinson et al. (2006)		Dominant						+	+																																Italian
158	103	MH/cores		1 independent report	c.14879T>A	p.Phe4960Tyr	Ibarra Moreno- personal communication from Robinson et al. (2006)	Ibarra Moreno- personal communication from Robinson et al. (2006)									+																cores																Japan
159	103	CCD/MH		Female patient	c.14814C>G	p.Ile4938Met		Shepherd et al. 2004								+	+
160	103	MH/Core myopathy		Female patient	c.14817C>A	p.Asp4939Glu		Shepherd et al. 2004									+															core myopathy
161	104	CCD		n/a	c.12640_12648delCGCCAGTTC	p.Arg4214_Phe4216del	Monnier et al. (2001)	Monnier et al. (2001), Robinson et al. (2006)								+
162	18	CNM		Female patient, sister of patient 15	c.2060_2061delTC	p.Leu687fs	Wilmshurst et al. (2010)	Wilmshurst et al. (2010)		Recessive				+			No MH reactions recorded but not formally assessed by IVCT			proximal, axial		No Scoliosis	Extraocular muscle involvement On a recent examination she had mild limitation of extraocular movements	Moderate bulbar involvement	She was floppy without any respiratory effort and after a period of bag and mask ventilation was commenced on CPAP and subsequently intubated and ventilated because of increasing apnoeas. Following extubation at 2 weeks of age she remained self-ventilating				Yes, Sitting (13/12), Walking (23/12)	This 4-year-old child was delivered at 38 + 6 weeks gestation by elective Caesarean section because of breech presentation. Birth weight was 3.085kg and head circumference was 38cm. Pregnancy had been complicated by reduced fetal movements. Apgar scores were 4 at 1 minute, 6 at 5 minutes and 6 at 10 minutes. She was floppy without any respiratory effort and after a period of bag and mask ventilat…	4yo(present age in study) 3 months(age of biopsy)	No cognitive involvement No cardiac involvement	oxidative abnormalities: central accumulation & perinuclear halo Central Nuclei: Z-line streaming, minicores			+	+	3% internal nuclei out of 7 % total (central & internal nuclei)	+	4% central nuclei out of total 7 % (central & internal nuclei)	type 1 predominance type 1 hypotrophy					no fiber type disproportion mild fatty/connective tissue	mother had a history of moderate motor developmental delay and myopathy appearing facial features but there was no weakness on formal examination		UK
162	22	CNM		Female patient, sister of patient 15	c.2871-5C>T	n/a	Wilmshurst et al. (2010)	Wilmshurst et al. (2010)		Recessive				+			No MH reactions recorded but not formally assessed by IVCT			proximal, axial		No Scoliosis	Extraocular muscle involvement On a recent examination she had mild limitation of extraocular movements	Moderate bulbar involvement	She was floppy without any respiratory effort and after a period of bag and mask ventilation was commenced on CPAP and subsequently intubated and ventilated because of increasing apnoeas. Following extubation at 2 weeks of age she remained self-ventilating				Yes, Sitting (13/12), Walking (23/12)	This 4-year-old child was delivered at 38 + 6 weeks gestation by elective Caesarean section because of breech presentation. Birth weight was 3.085kg and head circumference was 38cm. Pregnancy had been complicated by reduced fetal movements. Apgar scores were 4 at 1 minute, 6 at 5 minutes and 6 at 10 minutes. She was floppy without any respiratory effort and after a period of bag and mask ventilat…	4yo(present age in study) 3 months(age of biopsy)	No cognitive involvement No cardiac involvement	oxidative abnormalities: central accumulation & perinuclear halo Central Nuclei: Z-line streaming, minicores			+	+	3% internal nuclei out of 7 % total (central & internal nuclei)	+	4% central nuclei out of total 7 % (central & internal nuclei)	type 1 predominance type 1 hypotrophy					no fiber type disproportion mild fatty/connective tissue	mother had a history of moderate motor developmental delay and myopathy appearing facial features but there was no weakness on formal examination		UK
162	30	CNM		Female patient, sister of patient 15	c.4405C>T	p.Arg1469Trp	Wilmshurst et al. (2010)	Wilmshurst et al. (2010)		Recessive				+			No MH reactions recorded but not formally assessed by IVCT			proximal, axial		No Scoliosis	Extraocular muscle involvement On a recent examination she had mild limitation of extraocular movements	Moderate bulbar involvement	Birth: She was floppy without any respiratory effort and after a period of bag and mask ventilation was commenced on CPAP and subsequently intubated and ventilated because of increasing apnoeas. Following extubation at 2 weeks of age she remained self-ventilating				Yes, Sitting (13/12), Walking (23/12)	This 4-year-old child was delivered at 38 + 6 weeks gestation by elective Caesarean section because of breech presentation. Birth weight was 3.085kg and head circumference was 38cm. Pregnancy had been complicated by reduced fetal movements. Apgar scores were 4 at 1 minute, 6 at 5 minutes and 6 at 10 minutes. She was floppy without any respiratory effort and after a period of bag and mask ventilat…	4yo(present age in study) 3 months(age of biopsy)	No cognitive involvement No cardiac involvement	oxidative abnormalities: central accumulation & perinuclear halo Central Nuclei: Z-line streaming, minicores			+	+	3% internal nuclei out of 7 % total (central & internal nuclei)	+	4% central nuclei out of total 7 % (central & internal nuclei)	type 1 predominance type 1 hypotrophy					no fiber type disproportion mild fatty/connective tissue	mother had a history of moderate motor developmental delay and myopathy appearing facial features but there was no weakness on formal examination		UK
163	18	CNM		Male patient, brother of patient 14	c.2060_2061delTC	p.Leu687fs	Wilmshurst et al. (2010)	Wilmshurst et al. (2010)		Recessive				+			No MH reactions recorded but not formally assessed by IVCT		Diagnosis was made because of identical features in older sister	proximal pronounced in the hip girdle, axial		No scoliosis		Marked bulbar involvement Gastrostomy	ventilated at birth				Yes, Sitting(11/12) & Walking (19/12)	This 2-year-old boy is the brother of Patient 14. He was delivered by elective Caesarean section following a pregnancy complicated by reduced fetal movements. At birth he was found to be hypotonic with reduced antigravity movements. He was intubated and ventilated for one day followed by CPAP for 3 days. Because of persistent feeding difficulties he required gastromy insertion at 4 months of age …	2yo(present age in study)	ventilated at birth, marked bulbar involvement, gastrostomy No cognitive involvement No cardiac involvement														did not have biopsy (older sister (patient 14) did though)			UK
163	22	CNM		Male patient, brother of patient 14	c.2871-5C>T	n/a	Wilmshurst et al. (2010)	Wilmshurst et al. (2010)		Recessive				+			No MH reactions recorded but not formally assessed by IVCT		Diagnosis was made because of identical features in older sister	proximal in the hip girdle, axial		No scoliosis		Marked bulbar involvement Gastrostomy	ventilated at birth,				Yes, Sitting(11/12) & Walking (19/12)	This 2-year-old boy is the brother of Patient 14. He was delivered by elective Caesarean section following a pregnancy complicated by reduced fetal movements. At birth he was found to be hypotonic with reduced antigravity movements. He was intubated and ventilated for one day followed by CPAP for 3 days. Because of persistent feeding difficulties he required gastromy insertion at 4 months of age …	2yo(present age in study)	ventilated at birth, marked bulbar involvement, gastrostomy No cognitive involvement No cardiac involvement														did not have biopsy (older sister (patient 14) did though)			UK
163	30	CNM		Male patient, brother of patient 14	c.4405C>T	p.Arg1469Trp	Wilmshurst et al. (2010)	Wilmshurst et al. (2010)		Recessive				+			No MH reactions recorded but not formally assessed by IVCT		Diagnosis was made because of identical features in older sister	axial and proximal weakness pronounced in the hip girdle		No scoliosis		Marked bulbar involvement Gastrostomy	Birth: He was intubated and ventilated for one day followed by CPAP for 3 days.				Yes, Sitting(11/12) & Walking (19/12)	This 2-year-old boy is the brother of Patient 14. He was delivered by elective Caesarean section following a pregnancy complicated by reduced fetal movements. At birth he was found to be hypotonic with reduced antigravity movements. He was intubated and ventilated for one day followed by CPAP for 3 days. Because of persistent feeding difficulties he required gastromy insertion at 4 months of age …	2yo(present age in study)	ventilated at birth, marked bulbar involvement, gastrostomy No cognitive involvement No cardiac involvement														did not have biopsy (older sister (patient 14) did though)			UK
164	33	CNM		Female patient	c.4816C>G	p.Arg1606Cys	Wilmshurst et al. (2010)	Wilmshurst et al. (2010)		De novo				+			No MH reactions recorded but not formally assessed by IVCT			proximal, distal LL		No scoliosis	extraocular muscle involvement	no bulbar involvement	no respiration problems			CK has always been normal	Yes, Walking(20/12)	This 23 year old woman was the first child of unrelated healthy parents. She was born at 38 weeks with a birth weight of 2.92kg. At birth there was marked hypotonia with problems sucking and swallowing lasting for few months. She had moderately delayed motor milestones walking independently at age 20 months. Initially she had only signs of limb girdle muscle weakness but at the age of 12 years de…	23yo(present age in study) 5yo & 12yo(ages of biopsies)	No cognitive involvement no cardiac involvement	oxidative abnormalities: normal at 5yo, few cores at 12yo Nothing on EM at either age				+	5yo: 22% internal nuclei out of total 34% (central & internal nuclei) 12yo: 29% internal nuclei out of total 50%(central & internal nuclei)	+	5yo: 12% central nuclei out of total 34%(central & internal nuclei) 12yo: 21% central nuclei out of total 50%(central & internal nuclei)	5yo: type 1 predominance & type 1 hypotrophy 21 yo: type 1 predominance, but no type 1 hypotrophy					5 yo: fiber type disproportion 5yo: mild fatty/connective tissue 12 yo: no fiber type disproportion 12yo: moderate fatty/connective tissue	Healthy parents		Italy
165	92	CNM		Female patient	c.13505A>G	p.Glu4502Gly	Wilmshurst et al. (2010)	Wilmshurst et al. (2010)		De novo				+			No MH reactions recorded but not formally assessed by IVCT			Proximal, axial		No scoliosis	extraocular muscle involvement additional mild restriction of upgaze	no bulbar involvement	no respiration problems				Yes, Sitting(6/12) and Walking (14/12)	Childhood, This 17-year-old girl was the first child of non-consanguineous parents. Two younger siblings and her parents were clinically unaffected. She was born after an uneventful pregnancy with normal fetal movements. Delivery was at term, and there were no perinatal or neonatal complications. She sat at 6 months and walked from 14 months. Although her early motor developmental milestones were…	17yo(present age in study) 2 months & 8 yo(ages of biopsies)	No cognitive involvement no cardiac involvement	oxidative abnormalities: 2m: central accumulation 8yo: central accumulation, perinuclear halo, few cores Nothing on EM at either age				+	2m: 18% internal nuclei out of total 39% (central & internal nuclei) 8yo: 17% internal nuclei out of total 37%(central & internal nuclei)	+	2m: 21% central nuclei out of total 39% (central & internal nuclei) 8yo: 17% central nuclei out of total 37% (central & internal nuclei)	type 1 predominance(2m & 8yo) type 1 hypotrophy (2m & 8yo)					fiber type disproportion(2m & 8yo) moderate fatty/connective tissue at 2m marked fatty/connective tissue at 8yo	Two younger siblings and her parents were clinically unaffected		Germany
166	25	CNM		Male patient	c.3362A>G	p.Tyr1121Cys	Wilmshurst et al. (2010)	Wilmshurst et al. (2010)		Recessive		8067G>T (other mutation in patient) substitution predicted to abolish splice donor site of exon 50		+			No MH reactions recorded but not formally assessed by IVCT			proximal, axial		Scoliosis	extraocular muscle involvement There was also marked impairment of extraocular movements.	Marked bulbar involvement Gastrostomy	intubation and ventilation from birth He had a persistent ventilatory requirement and tracheostomy was performed at 4 months of age. He currently remains ventilated for most of the day.			Normal CPK	No motor function, unable to sit or walk	Birth, This two year old male infant presented from birth with marked hypotonia, bulbar and respiratory impairment. He was the first child of non-consanguineous Caucasian parents without any preceding family history of neuromuscular or neurological disease. Pregnancy had been complicated by polyhydramnios and reduced fetal movements. He was delivered by emergency lower segment Caesarean section a…	2yo(present age in study) 4m(age of biopsy)	No cognitive involvement no cardiac involvement	oxidative abnormalities:central accumulation Nothing on EM				+	6% internal nuclei out of total 9%(central & internal nuclei)	+	3% central nuclei out of total 9%(central & internal nuclei)	type 1 predominance type 1 hypotrophy					fiber type disproportion marked fatty/connective tissue	No family history of neuromuscular or neurological disease		Poland
166	50	CNM		Male patient	c.8067G>T	p.Lys2689Asn	Wilmshurst et al. (2010)	Wilmshurst et al. (2010)		Recessive		8067G>T substitution predicted to abolish splice donor site of exon 50		+			No MH reactions recorded but not formally assessed by IVCT			proximal, axial		Scoliosis	extraocular muscle involvement There was also marked impairment of extraocular movements.	Marked bulbar involvement Gastrostomy	required intubation and ventilation from birth He had a persistent ventilatory requirement and tracheostomy was performed at 4 months of age. He currently remains ventilated for most of the day			Normal CPK	No motor function, unable to sit or walk	Birth, This two year old male infant presented from birth with marked hypotonia, bulbar and respiratory impairment. He was the first child of non-consanguineous Caucasian parents without any preceding family history of neuromuscular or neurological disease. Pregnancy had been complicated by polyhydramnios and reduced fetal movements. He was delivered by emergency lower segment Caesarean section a…	2yo(present age in study) 4m(age of biopsy)	No cognitive involvement no cardiac involvement	oxidative abnormalities:central accumulation Nothing on EM				+	6% internal nuclei out of total 9%(central & internal nuclei)	+	3% central nuclei out of total 9%(central & internal nuclei)	type 1 predominance type 1 hypotrophy					fiber type disproportion marked fatty/connective tissue	No family history of neuromuscular or neurological disease		Poland
167	38	CNM		Male patient	c.6175_6187del13	p.Leu2059SerfsX2	Wilmshurst et al. (2010)	Wilmshurst et al. (2010)		Recessive				+			No MH reactions recorded but not formally assessed by IVCT			proximal		No scoliosis	extraocular muscle involvement limitation of upward gaze and of lateral eye movements	no bulbar involvement	no respiration problems				Yes, Sitting(11/12) & walking(18/12)	Birth, This 8-year-old boy was delivered post term by induced vaginal delivery following an uneventful pregnancy with a birth weight of 3.5kg. Apgar indices were 7 at 1 and 8 at 5 minutes and no resuscitation was required. Family history was unremarkable and his older brother was healthy. Reduced antigravity movements were noted early and on examination aged nine weeks he had a myopathic facial a…	8yo(present age in study) 8m& 3.5yo(ages of biopsies)	No cognitive involvement no cardiac involvement	oxidative abnormalities: central accumulation(both 8m &3.5y) EM: Z-line streaming at both 8m & 3.5 y, additional minicores at 3.5y				+	24% internal nuclei out of 47% total(internal & central nuclei) 4% internal nuclei out of 10% total(internal & central nuclei)	+	8m: 23% central nuclei out of total 47%(central & internal nuclei) 3.5y: 6% central nuclei out of total 10% (central & internal nuclei)	type 1 predominance & type 1 hypotrophy (8m & 3.5y)	44				fiber type disproportion(8m & 3.5y) moderate fatty/connective tissue at both 8m & 3.5 yo	Family history unremarkable		South African
167	intron 68	CNM		Male patient	c.10348-6C>G	p.His3449ins33fsX54	Wilmshurst et al. (2010)	Wilmshurst et al. (2010)		Recessive				+			No MH reactions recorded but not formally assessed by IVCT			proximal		No scoliosis	extraocular muscle involvement limitation of upward gaze and of lateral eye movements	no bulbar involvement	no respiration problems				Yes, Sitting(11/12) & walking(18/12)	Birth, This 8-year-old boy was delivered post term by induced vaginal delivery following an uneventful pregnancy with a birth weight of 3.5kg. Apgar indices were 7 at 1 and 8 at 5 minutes and no resuscitation was required. Family history was unremarkable and his older brother was healthy. Reduced antigravity movements were noted early and on examination aged nine weeks he had a myopathic facial a…	8yo(present age in study) 8m& 3.5yo(ages of biopsies)	No cognitive involvement no cardiac involvement	oxidative abnormalities: central accumulation(both 8m &3.5y) EM: Z-line streaming at both 8m & 3.5 y, additional minicores at 3.5y				+	24% internal nuclei out of 47% total(internal & central nuclei) 4% internal nuclei out of 10% total(internal & central nuclei)	+	8m: 23% central nuclei out of total 47%(central & internal nuclei) 3.5y: 6% central nuclei out of total 10% (central & internal nuclei)	type 1 predominance & type 1 hypotrophy (8m & 3.5y)	44				fiber type disproportion(8m & 3.5y) moderate fatty/connective tissue at both 8m & 3.5 yo	Family history unremarkable		South African
167	101	CNM		Male patient	c.14524G>A	p.Val4842Met	Wilmshurst et al. (2010)	Wilmshurst et al. (2010)		Recessive				+			No MH reactions recorded but not formally assessed by IVCT			proximal		No scoliosis	extraocular muscle involvement limitation of upward gaze and of lateral eye movements	no bulbar involvement	no respiration problems				Yes, Sitting(11/12) & walking(18/12)	Birth, This 8-year-old boy was delivered post term by induced vaginal delivery following an uneventful pregnancy with a birth weight of 3.5kg. Apgar indices were 7 at 1 and 8 at 5 minutes and no resuscitation was required. Family history was unremarkable and his older brother was healthy. Reduced antigravity movements were noted early and on examination aged nine weeks he had a myopathic facial a…	8yo(present age in study) 8m& 3.5yo(ages of biopsies)	No cognitive involvement no cardiac involvement	oxidative abnormalities: central accumulation(both 8m &3.5y) EM: Z-line streaming at both 8m & 3.5 y, additional minicores at 3.5y				+	24% internal nuclei out of 47% total(internal & central nuclei) 4% internal nuclei out of 10% total(internal & central nuclei)	+	8m: 23% central nuclei out of total 47%(central & internal nuclei) 3.5y: 6% central nuclei out of total 10% (central & internal nuclei)	type 1 predominance & type 1 hypotrophy (8m & 3.5y)	44				fiber type disproportion(8m & 3.5y) moderate fatty/connective tissue at both 8m & 3.5 yo	Family history unremarkable		South African
168	intron 68	CNM		Female patient	c.10348-6C>G	p.His3449ins33fsX54	Wilmshurst et al. (2010)	Wilmshurst et al. (2010)		Recessive				+			No MH reactions recorded but not formally assessed by IVCT			proximal		No scoliosis	extraocular muscle involvement ptosis	no bulbar involvement	frequent respiratory tract infections She suffered the occasional chest infection.				Able to walk	Birth, This 13-year-old girl was born at term weighing around 3 kg following a pregnancy complicated by reduced fetal movements in utero. She required oxygen following delivery and here parents were counselled at the local hospital that she may develop “cerebral palsy” and was managed as such. However, on review aged 5½ years the diagnosis was questioned considering a striking myopathic facies wi…	13yo(present age in study) 5yo(age of biopsy)	No cognitive involvement no cardiac involvement	oxidative abnormalities: central accumulation EM: Z-line streaming				+	12% internal nuclei out of total 42% (central & internal)	+	30% central nuclei out of total 42% (central & internal nuclei)	type 1 predominance & hypotrophy	16				no fiber type disproportion mild fatty/connective tissue			South African
168	79	CNM		Female patient	c.11320dupG	p.Ala3774fs	Wilmshurst et al. (2010)	Wilmshurst et al. (2010)		Recessive				+			No MH reactions recorded but not formally assessed by IVCT			proximal		No scoliosis	extraocular muscle involvement ptosis	no bulbar involvement	frequent respiratory tract infections				Able to walk	Birth, This 13-year-old girl was born at term weighing around 3 kg following a pregnancy complicated by reduced fetal movements in utero. She required oxygen following delivery and here parents were counselled at the local hospital that she may develop “cerebral palsy” and was managed as such. However, on review aged 5½ years the diagnosis was questioned considering a striking myopathic facies wi…	13yo(present age in study) 5yo(age of biopsy)	No cognitive involvement no cardiac involvement	oxidative abnormalities: central accumulation EM: Z-line streaming				+	12% internal nuclei out of total 42% (central & internal)	+	30% central nuclei out of total 42% (central & internal nuclei)	type 1 predominance & hypotrophy	16				no fiber type disproportion mild fatty/connective tissue			South African
168	101	CNM		Female patient	c.14524G>A	p.Val4842Met	Wilmshurst et al. (2010)	Wilmshurst et al. (2010)		Recessive				+			No MH reactions recorded but not formally assessed by IVCT			proximal		No scoliosis	extraocular muscle involvement ptosis external opthalmoplegia	no bulbar involvement	frequent respiratory tract infections She required oxygen following delivery and here parents were counselled at the local hospital that she may develop “cerebral palsy” and was managed as such.				Able to walk	Birth, This 13-year-old girl was born at term weighing around 3 kg following a pregnancy complicated by reduced fetal movements in utero. She required oxygen following delivery and here parents were counselled at the local hospital that she may develop “cerebral palsy” and was managed as such. However, on review aged 5½ years the diagnosis was questioned considering a striking myopathic facies wi…	13yo(present age in study) 5yo(age of biopsy)	No cognitive involvement no cardiac involvement	oxidative abnormalities: central accumulation EM: Z-line streaming				+	12% internal nuclei out of total 42% (central & internal)	+	30% central nuclei out of total 42% (central & internal nuclei)	type 1 predominance & hypotrophy	16				no fiber type disproportion mild fatty/connective tissue			South African
169	25	CNM		Male patient	c.3381+1G>A	n/a	Wilmshurst et al. (2010)	Wilmshurst et al. (2010)		Recessive		c.3381+1 G>A is predicted to introduce a new splice donor site		+			No MH reactions recorded but not formally assessed by IVCT			substantial truncal and proximal weakness		No scoliosis	extraocular muscle involvement external opthalmoplegia	no bulbar involvement	no respiration problems				N, Able to sit	Birth, This 11-year-old boy presented with hypotonia and weakness from birth following a pregnancy characterized by reduced antigravity movements. A sibling with identical clinical features had succumbed to respiratory infections in infancy before specific investigations could be performed. He made slow but gradual progress and at the age of 5 years he was sitting well but not ambulating with fix…	10yo(present age in study) 6m(age of biopsy)		oxidative abnormalities: central accumulation EM: Z-line streaming				+	6% internal nuclei out of total 15%(central & internal nuclei)	+	9% central nuclei out of total 15% (central & internal nuclei)	type 1 predominance & hypotrophy					no fiber type disproportion moderate fatty/connective tissue	A sibling with identical clinical features had succumbed to respiratory infections in infancy before specific investigations could be performed.		South African
169	intron 68	CNM		Male patient	c.10348-6C>G	p.His3449ins33fsX54	Wilmshurst et al. (2010)	Wilmshurst et al. (2010)		Recessive				+			No MH reactions recorded but not formally assessed by IVCT			proximal		No scoliosis	extraocular muscle involvement external opthalmoplegia	no bulbar involvement	no respiration problems				N, Able to sit	Birth, This 11-year-old boy presented with hypotonia and weakness from birth following a pregnancy characterized by reduced antigravity movements. A sibling with identical clinical features had succumbed to respiratory infections in infancy before specific investigations could be performed. He made slow but gradual progress and at the age of 5 years he was sitting well but not ambulating with fix…	10yo(present age in study) 6m(age of biopsy)		oxidative abnormalities: central accumulation EM: Z-line streaming				+	6% internal nuclei out of total 15%(central & internal nuclei)	+	9% central nuclei out of total 15% (central & internal nuclei)	type 1 predominance & hypotrophy					no fiber type disproportion moderate fatty/connective tissue	A sibling with identical clinical features had succumbed to respiratory infections in infancy before specific investigations could be performed.		South African
169	101	CNM		Male patient	c.14524G>A	p.Val4842Met	Wilmshurst et al. (2010)	Wilmshurst et al. (2010)		Recessive				+			No MH reactions recorded but not formally assessed by IVCT			proximal		No scoliosis	extraocular muscle involvement external opthalmoplegia	no bulbar involvement	no respiration problems				N, Able to sit	Birth, This 11-year-old boy presented with hypotonia and weakness from birth following a pregnancy characterized by reduced antigravity movements. A sibling with identical clinical features had succumbed to respiratory infections in infancy before specific investigations could be performed. He made slow but gradual progress and at the age of 5 years he was sitting well but not ambulating with fix…	10yo(present age in study) 6m(age of biopsy)		oxidative abnormalities: central accumulation EM: Z-line streaming				+	6% internal nuclei out of total 15%(central & internal nuclei)	+	9% central nuclei out of total 15% (central & internal nuclei)	type 1 predominance & hypotrophy					no fiber type disproportion moderate fatty/connective tissue	A sibling with identical clinical features had succumbed to respiratory infections in infancy before specific investigations could be performed.		South African
170	intron 68	CNM		1 patient	c.10348-6C>G	p.His3449ins33fsX54	Wilmshurst et al. (2010)	Wilmshurst et al. (2010)		Recessive				+			No MH reactions recorded but not formally assessed by IVCT			proximal		No scoliosis	extraocular muscle involvement ptosis	mild bulbar involvement	no respiration problems			Normal CPK	N, sitting(11/12)	Birth, This boy was born at term weighing 2.88 kg. His mother felt that fetal movements were reduced in the last two months of the pregnancy. He was noted to be weak and hypotonic on delivery, requiring head box oxygen and nasogastric tube feeding. With time his parents noticed an improvement in his muscle power. On examination in infancy he had a myopathic facies with an “inverted V-shaped” mout…	8yo( present age in study) 7m(age of biopsy)	No cognitive involvement no cardiac involvement	oxidative abnormalities: central accumulation EM: Z-line streaming				+	4% internal nuclei out of toal 24%(central & internal nuclei)	+	20% central nuclei out of total 24% (central & internal nuclei)	type 1 predominance & hypotrophy					fiber type disproportion			South African
170	91	CNM		1 patient	c.12861_12869dup	p.Thr4288_Ala4290dup	Wilmshurst et al. (2010)	Wilmshurst et al. (2010)		Recessive				+			No MH reactions recorded but not formally assessed by IVCT			proximal		No scoliosis	extraocular muscle involvement ptosis	mild bulbar involvement	no respiration problems			Normal CPK	N, sitting(11/12)	Birth, This boy was born at term weighing 2.88 kg. His mother felt that fetal movements were reduced in the last two months of the pregnancy. He was noted to be weak and hypotonic on delivery, requiring head box oxygen and nasogastric tube feeding. With time his parents noticed an improvement in his muscle power. On examination in infancy he had a myopathic facies with an “inverted V-shaped” mout…	8yo( present age in study) 7m(age of biopsy)	No cognitive involvement no cardiac involvement	oxidative abnormalities: central accumulation EM: Z-line streaming				+	4% internal nuclei out of toal 24%(central & internal nuclei)	+	20% central nuclei out of total 24% (central & internal nuclei)	type 1 predominance & hypotrophy					fiber type disproportion			South African
170	101	CNM		1 patient	c.14524G>A	p.Val4842Met	Wilmshurst et al. (2010)	Wilmshurst et al. (2010)		Recessive				+			No MH reactions recorded but not formally assessed by IVCT			proximal		No scoliosis	extraocular muscle involvement ptosis He had some limitation of upward gaze but full lateral range of eye movement.	mild bulbar involvement	no respiration problems Despite his weakness he did not have respiratory compromise or problems with chest infections.			Normal CPK	N, sitting(11/12)	Birth, This boy was born at term weighing 2.88 kg. His mother felt that fetal movements were reduced in the last two months of the pregnancy. He was noted to be weak and hypotonic on delivery, requiring head box oxygen and nasogastric tube feeding. With time his parents noticed an improvement in his muscle power. On examination in infancy he had a myopathic facies with an “inverted V-shaped” mout…	8yo( present age in study) 7m(age of biopsy)	No cognitive involvement no cardiac involvement	oxidative abnormalities: central accumulation EM: Z-line streaming				+	4% internal nuclei out of toal 24%(central & internal nuclei)	+	20% central nuclei out of total 24% (central & internal nuclei)	type 1 predominance & hypotrophy					fiber type disproportion			South African
171	28	CNM		Female patient	c.4024A>G	p.Ser1342Gly	Wilmshurst et al. (2010)	Wilmshurst et al. (2010)		Recessive		maternally inherited c.4024A>G and c.8360C>G variations identified in patient 9 in cis have been reported previously in patients with CCD (Robinson et al. 2006) but are also listed on the NCBI SNP database as rs34694816 and rs35180584		+			No MH reactions recorded but not formally assessed by IVCT			proximal, axial		Scoliosis	extraocular muscle involvement ptosis fixed opthalmoplegia	mild bulbar involvement severe gastro-oesphageal reflux	Her further course was characterized by recurrent chest infections requiring repeated hospital admissions. Overall she has remained stable but still suffers from recurrent respiratory infections.		Contractures of the elbows, wrists, hips, knees and ankles were noted	CK was mildly elevated at 200 IU/l.	N, Able to sit(12/12)	Birth, This 14-year-old girl was born at term by NVD with a birth weight of 3.12 kg following a pregnancy complicated by reduced fetal movements. Apgar indeces were 6 at 1 minute and 7 at 5 minutes. She was hypotonic with some respiratory distress on delivery. Family history was unremarkable. On examination in the neonatal period she had a myopathic facies with bilateral ptosis and fixed ophthalm…	14yo(present age in study) 1yo(age of biopsy)	No cognitive involvement No cardiac involvement sensorineural deafness	oxidative abnormalities: central accumulation EM: Z-band streaming				+	9% internal nuclei out of total 22% (internal & central nuclei)	+	13% central nuclei out of total 22%(central & internal nuclei)	no type 1 predominance, but there was type 1 hypotrophy					fiber type disproportion moderate fatty/connective tissue	Family history unremarkable		South African
171	53	CNM		Female patient	c.8360C>G	p.Thr2787Ser	Wilmshurst et al. (2010)	Wilmshurst et al. (2010)		Recessive		maternally inherited c.4024A>G and c.8360C>G variations identified in patient 9 in cis have been reported previously in patients with CCD (Robinson et al. 2006) but are also listed on the NCBI SNP database as rs34694816 and rs35180584		+			No MH reactions recorded but not formally assessed by IVCT			proximal, axial		Scoliosis	extraocular muscle involvement ptosis fixed opthalmoplegia	mild bulbar involvement severe gastro-oesphageal reflux	Her further course was characterized by recurrent chest infections requiring repeated hospital admissions. Overall she has remained stable but still suffers from recurrent respiratory infections.		Contractures of the elbows, wrists, hips, knees and ankles were noted	CK was mildly elevated at 200 IU/l.	N, Able to sit(12/12)	Birth, This 14-year-old girl was born at term by NVD with a birth weight of 3.12 kg following a pregnancy complicated by reduced fetal movements. Apgar indeces were 6 at 1 minute and 7 at 5 minutes. She was hypotonic with some respiratory distress on delivery. Family history was unremarkable. On examination in the neonatal period she had a myopathic facies with bilateral ptosis and fixed ophthalm…	14yo(present age in study) 1yo(age of biopsy)	No cognitive involvement No cardiac involvement sensorineural deafness	oxidative abnormalities: central accumulation EM: Z-band streaming				+	9% internal nuclei out of total 22% (internal & central nuclei)	+	13% central nuclei out of total 22%(central & internal nuclei)	no type 1 predominance, but there was type 1 hypotrophy					fiber type disproportion moderate fatty/connective tissue	Family history unremarkable		South African
171	intron 68	CNM		Female patient	c.10348-6C>G	p.His3449ins33fsX54	Wilmshurst et al. (2010)	Wilmshurst et al. (2010)		Recessive				+			No MH reactions recorded but not formally assessed by IVCT			proximal, axial		Scoliosis	extraocular muscle involvement ptosis fixed opthalmoplegia	mild bulbar involvement severe gastro-oesphageal reflux	Her further course was characterized by recurrent chest infections requiring repeated hospital admissions. Overall she has remained stable but still suffers from recurrent respiratory infections.		Contractures of the elbows, wrists, hips, knees and ankles were noted	CK was mildly elevated at 200 IU/l.	N, Able to sit(12/12)	Birth, This 14-year-old girl was born at term by NVD with a birth weight of 3.12 kg following a pregnancy complicated by reduced fetal movements. Apgar indeces were 6 at 1 minute and 7 at 5 minutes. She was hypotonic with some respiratory distress on delivery. Family history was unremarkable. On examination in the neonatal period she had a myopathic facies with bilateral ptosis and fixed ophthalm…	14yo(present age in study) 1yo(age of biopsy)	No cognitive involvement No cardiac involvement sensorineural deafness	oxidative abnormalities: central accumulation EM: Z-band streaming				+	9% internal nuclei out of total 22% (internal & central nuclei)	+	13% central nuclei out of total 22%(central & internal nuclei)	no type 1 predominance, but there was type 1 hypotrophy					fiber type disproportion moderate fatty/connective tissue	Family history unremarkable		South African
171	101	CNM		Female patient	c.14524G>A	p.Val4842Met	Wilmshurst et al. (2010)	Wilmshurst et al. (2010)		Recessive				+			No MH reactions recorded but not formally assessed by IVCT			proximal, axial		Scoliosis	extraocular muscle involvement ptosis fixed opthalmoplegia	mild bulbar involvement severe gastro-oesphageal reflux	Her further course was characterized by recurrent chest infections requiring repeated hospital admissions. Overall she has remained stable but still suffers from recurrent respiratory infections.		Contractures of the elbows, wrists, hips, knees and ankles were noted	CK was mildly elevated at 200 IU/l.	N, Able to sit(12/12)	Birth, This 14-year-old girl was born at term by NVD with a birth weight of 3.12 kg following a pregnancy complicated by reduced fetal movements. Apgar indeces were 6 at 1 minute and 7 at 5 minutes. She was hypotonic with some respiratory distress on delivery. Family history was unremarkable. On examination in the neonatal period she had a myopathic facies with bilateral ptosis and fixed ophthalm…	14yo(present age in study) 1yo(age of biopsy)	No cognitive involvement No cardiac involvement sensorineural deafness	oxidative abnormalities: central accumulation EM: Z-band streaming				+	9% internal nuclei out of total 22% (internal & central nuclei)	+	13% central nuclei out of total 22%(central & internal nuclei)	no type 1 predominance, but there was type 1 hypotrophy					fiber type disproportion moderate fatty/connective tissue	Family history unremarkable		South African
172	31	CNM		Male patient	c.4538T>C	p.Leu1513Pro	Wilmshurst et al. (2010)	Wilmshurst et al. (2010)		Recessive				+			No MH reactions recorded but not formally assessed by IVCT			proximal, axial		No scoliosis	extraocular muscle involvement ptosis On further examination at 1 year of age he had developed mild bilateral ptosis and limitation of lateral gaze.	Mild bulbar involvement	did not have respiratory compromise on delivery He suffered from recurrent chest infections requiring repeated hospital admissions but overall his respiratory function improved with time.				N, Able to sit (12/12)	Birth, This 8-year-old boy was delivered at term following a pregnancy complicated by reduced fetal movements and polyhydramnios. He was small for dates but did not have respiratory compromise on delivery. Family history was unremarkable with unaffected four older siblings, two male and two female who were all healthy. On examination in the neonatal period significant hypotonia with marked head l…	8yo(present age in study) 9m(age of biopsy)	No cognitive involvement No cardiac involvement	oxidative abnormalities: central accumulation EM: Z-band streaming				+	34% internal nuclei (out of total 62% internal & central nuclei)	+	28% central nuclei out of total 62% (central & internal nuclei)	no type 1 predominance, but there was type 1 hypotrophy					fiber type disproportion moderate fatty/connective tissue	Family history was unremarkable with unaffected four older siblings, two male and two female who were all healthy.		South African
172	intron 68	CNM		Male patient	c.10348-6C>G	p.His3449ins33fsX54	Wilmshurst et al. (2010)	Wilmshurst et al. (2010)		Recessive				+			No MH reactions recorded but not formally assessed by IVCT			proximal, axial		No scoliosis	extraocular muscle involvement ptosis On further examination at 1 year of age he had developed mild bilateral ptosis and limitation of lateral gaze.	Mild bulbar involvement	frequent respiratory tract infections				N, Able to sit (12/12)	Birth, This 8-year-old boy was delivered at term following a pregnancy complicated by reduced fetal movements and polyhydramnios. He was small for dates but did not have respiratory compromise on delivery. Family history was unremarkable with unaffected four older siblings, two male and two female who were all healthy. On examination in the neonatal period significant hypotonia with marked head l…	8yo(present age in study) 9m(age of biopsy)	No cognitive involvement No cardiac involvement	oxidative abnormalities: central accumulation EM: Z-band streaming				+	34% internal nuclei (out of total 62% internal & central nuclei)	+	28% central nuclei out of total 62% (central & internal nuclei)	no type 1 predominance, but there was type 1 hypotrophy					fiber type disproportion moderate fatty/connective tissue	Family history was unremarkable with unaffected four older siblings, two male and two female who were all healthy.		South African
172	101	CNM		Male patient	c.14524G>A	p.Val4842Met	Wilmshurst et al. (2010)	Wilmshurst et al. (2010)		Recessive				+			No MH reactions recorded but not formally assessed by IVCT			proximal, axial		No scoliosis	extraocular muscle involvement ptosis On further examination at 1 year of age he had developed mild bilateral ptosis and limitation of lateral gaze.	Mild bulbar involvement	frequent respiratory tract infections				N, Able to sit (12/12)	Birth, This 8-year-old boy was delivered at term following a pregnancy complicated by reduced fetal movements and polyhydramnios. He was small for dates but did not have respiratory compromise on delivery. Family history was unremarkable with unaffected four older siblings, two male and two female who were all healthy. On examination in the neonatal period significant hypotonia with marked head l…	8yo(present age in study) 9m(age of biopsy)	No cognitive involvement No cardiac involvement	oxidative abnormalities: central accumulation EM: Z-band streaming				+	34% internal nuclei (out of total 62% internal & central nuclei)	+	28% central nuclei out of total 62% (central & internal nuclei)	no type 1 predominance, but there was type 1 hypotrophy					fiber type disproportion moderate fatty/connective tissue	Family history was unremarkable with unaffected four older siblings, two male and two female who were all healthy.		South African
173	9	CFTD		1 patient	c.738T>G	p.Tyr246X		Clarke et al. 2010		Recessive	Compound Heterozygous	p.His2035Leu located in cytoplasmic protein domain of unknown function, non-conserved substitution p.His2035Leu affects residue well-conserved among species and RyR isoforms (His2035) all patients had one RYR1 allele predicted to encode no full-length RyR1 protein & an allele with a heterozygous missense change genetic testing normal for TPM2 and myotonic dystrophy(DM1)			+					age 2: generalised muscle wasting, severe generalised weakness and hypotonia			ptosis opthalmoplegia moderate facial weakness	gastrostomy	recurrent respiratory infections required nocturnal continuous positive airways pressure from age 2 yrs			Serum CK normal	sat at age 1 yr, stood with support age 2 yrs	Born at term with severe generalised hypotonia and weakness		Birth-age 2: drooled and had poor weight gain, constipation, and recurrent respiratory infections age 2: quiet voice Nerve conduction studies: normal EMG: myopathic abnormalities required nocturnal continuous positive airways pressure from age 2 yrs, gastrostomy feeding from 2.5 yrs and died at age 3 of respiratory failure									+	reduced RYR1 levels		+		63% fiber size disproportion	parents heterozygous for one of sequence changes but clinically unaffected		European
173	37	CFTD		Male patient	c.6104A>T	p.His2035Leu		Clarke et al. 2010		Recessive	Compound Heterozygous	p.His2035Leu located in cytoplasmic protein domain of unknown function, non-conserved substitution p.His2035Leu affects residue well-conserved among species and RyR isoforms (His2035) all patients had one RYR1 allele predicted to encode no full-length RyR1 protein & an allele with a heterozygous missense change genetic testing normal for TPM2 and myotonic dystrophy(DM1)			+					age 2: generalised muscle wasting, sever generalised weakness and hypotonia			ptosis opthalmoplegia moderate facial weakness	gastrostomy	Birth-age 2: recurrent respiratory infections required nocturnal continuous positive airways pressure from age 2 yrs died at age 3 from respiratory failure			Serum CK normal	sat at age 1 yr, stood with support age 2 yrs	Born at term with severe generalised hypotonia and weakness		Birth-age 2: drooled and had poor weight gain, constipation, and recurrent respiratory infections age 2: quiet voice Nerve conduction studies: normal EMG: myopathic abnormalities required nocturnal continuous positive airways pressure from age 2 yrs, gastrostomy feeding from 2.5 yrs and died at age 3 of respiratory failure									+	reduced RYR1 levels		+		63% fiber size disproportion	parents heterozygous for one of sequence changes but clinically unaffected		European
174	67	CFTD		Male patient	c.10204T>G	p.Cys3402Gly		Clarke et al. 2010		Recessive	Compound Heterozygous	p.Cys3402Gly located in cytoplasmic protein domain of unknown function p.Cys3402Gly: non-conserved substitution Cys3402 conserved only in mammals & in the RyR3 isoform all patients had one RYR1 allele predicted to encode no full-length RyR1 protein & an allele with a heterozygous missense change Genetic testing for DM1 and myotubular myopathy was normal			+								mild ophthalmoplegia mild ptosis		intubated at 26 days of life for respiratory failure and died following extubation at 1mo			normal CK	n/a	Birth-severe hypotonia, required resuscitation due to poor respiratory effort		reduced subcutaneous fat with excess skin folds, marked axial hypotonia, frog leg posture, poor anti-gravity movements of the limbs intubated at 26 days of life for respiratory failure and died following extubation at 1mo, brain MRI normal, weak cry, EMG was myopathic										reduced RYR1 levels		+		84% fiber size disproportion	parents heterozygous for one of sequence changes but clinically unaffected		European
174	92	CFTD		Male patient	c.13480G>T	p.Glu4494X		Clarke et al. 2010		Recessive	Compound Heterozygous	p.Cys3402Gly(other mutation in patient 2) located in cytoplasmic protein domain of unknown function p.Cys3402Gly: non-conserved substitution Cys3402 conserved only in mammals & in the RyR3 isoform all patients had one RYR1 allele predicted to encode no full-length RyR1 protein & an allele with a heterozygous missense change Genetic testing for DM1 and myotubular myopathy was normal			+								mild ophthalmoplegia mild ptosis		intubated at 26 days of life for respiratory failure and died following extubation at 1mo			normal CK	n/a	Birth-severe hypotonia, required resuscitation due to poor respiratory effort		reduced subcutaneous fat with excess skin folds, marked axial hypotonia, frog leg posture, poor anti-gravity movements of the limbs intubated at 26 days of life for respiratory failure and died following extubation at 1mo, brain MRI normal, weak cry, EMG was myopathic										reduced RYR1 levels		+		84% fiber size disproportion	parents heterozygous for one of sequence changes but clinically unaffected		European
175	58	CFTD		Male patient	c.9000+1G>T	out of frame transcript predicted to encode a markedly truncated non-functional protein		Clarke et al. 2010		Recessive	Compound Heterozygous	p.Asn3326Lys(other compound heterozygous mutation in patient 3): novel variant localized in cytoplasmic protein domains of unknown function. p.Asn3326Lys: non-conservative substitution Affects residues well-conserved among species and RyR isoforms (Asn3326) all patients had one RYR1 allele predicted to encode no full-length RyR1 protein & an allele with a heterozygous missense change SEPN1 gene a…			+					marked truncal weakness(birth), bilateral ptosis(29yo), mild facial weakness(29yo), proximal weakness(29yo), high arched palate (29yo)		+	+	+			mild hip flexion contractures, required surgery for Achilles contractures(14yo)		Y, but only walked a few meters, delayed in walking & never ran	Birth-generalized hypotonia		narrow, high-arched palate, normal CK, developmental delays, convergent strabismus(29yo), generalized muscle wasting(29 yo)												+		68% fiber size disproportion	mom heterozygous/mom had isolated unilateral ptosis for one of sequence changes		European
175	66	CFTD		Male patient	c.9978C>A	p.Asn3326Lys		Clarke et al. 2010		Recessive	Compound Heterozygous	p.Asn3326Lys: novel variant localized in cytoplasmic protein domains of unknown function. p.Asn3326Lys: non-conservative substitution Affects residues well-conserved among species and RyR isoforms (Asn3326) all patients had one RYR1 allele predicted to encode no full-length RyR1 protein & an allele with a heterozygous missense change SEPN1 gene analysis showed heterozygosity for a known recessive…			+					marked truncal weakness(birth), bilateral ptosis(29yo), mild facial weakness(29yo), proximal weakness(29yo), high arched palate (29yo)		+	+	+			mild hip flexion contractures, required surgery for Achilles contractures(14yo)		Y, but only walked a few meters,delayed in walking & never ran	Birth-generalized hypotonia		narrow, high-arched palate, normal CK, developmental delays, convergent strabismus(29yo), generalized muscle wasting(29 yo)												+		68% fiber size disproportion	mom heterozygous/mom had isolated unilateral ptosis for one of sequence changes		European
176	12	CFTD		2, patient 4(female), patient 5(male)	c.1205T>C	p.Met402Thr		Clarke et al. 2010		Recessive	Compound Heterozygous	all patients had one RYR1 allele predicted to encode no full-length RyR1 protein & an allele with a heterozygous missense change			+					moderate generalized weakness & mild facial weakness (18yo), ptosis									difficulty running(2yo), slow decline in motor abilities, difficulty climbing stairs/walking for 15 min(18yo), used Gowers' maneuvere,	2 yo		difficulty running(2yo), slow decline in motor abilities, difficulty climbing stairs/walking for 15 min(18yo), used Gowers' maneuvere, normal CK, myopathic changes on EMG, muscle signal abnormalities typical for RYR1 myopathies on MRI (12yo)												+		51% fiber size disproportion			European
176	34	CFTD		1 patient	c.5333C>A	p.Ser1778X		Clarke et al. 2010		Recessive	Compound Heterozygous	all patients had one RYR1 allele predicted to encode no full-length RyR1 protein & an allele with a heterozygous missense change			+					moderate generalized weakness & mild facial weakness (18yo), ptosis									difficulty running(2yo), slow decline in motor abilities, difficulty climbing stairs/walking for 15 min(18yo)	2 yo		difficulty running(2yo), slow decline in motor abilities, difficulty climbing stairs/walking for 15 min(18yo), used Gowers' maneuvere, normal CK, myopathic changes on EMG, muscle signal abnormalities typical for RYR1 myopathies on MRI (12yo)												+		51% fiber size disproportion			European
177	12	CFTD		2, patient 4(female), patient 5(male)	c.1205T>C	p.Met402Thr		Clarke et al. 2010		Recessive	Compound Heterozygous	c.1205T>C located in domain of protein associated with MH all patients had one RYR1 allele predicted to encode no full-length RyR1 protein & an allele with a heterozygous missense change			+					mild proximal lower limb (birth), milkd proximal limb weakness		+							walked at 14 months	Birth		walked at 14 months, slow loss of muscle strength in childhood &reduced exercise stamina, myopathic face &generalized muscle hypertrophy(12yo), bilateral mild scapular winging												+		52% fiber size disproportion			European
177	34	CFTD		1 patient	c.5333C>A	p.Ser1778X		Clarke et al. 2010		Recessive	Compound Heterozygous	c.1205T>C (other mutation in patient) located in domain of protein associated with MH all patients had one RYR1 allele predicted to encode no full-length RyR1 protein & an allele with a heterozygous missense change			+					mild proximal lower limb (birth), milkd proximal limb weakness		+							walked at 14 months	Birth		walked at 14 months, slow loss of muscle strength in childhood &reduced exercise stamina, myopathic face &generalized muscle hypertrophy(12yo), bilateral mild scapular winging												+		52% fiber size disproportion			European
178	20	Congenital myopathy with cores		1 patient	c.2455C>T	p.Arg819Stop	Monnier et al. (2008)	Monnier et al. (2008)		Recessive	Compound Heterozygous	Allele 1: the c.2455C>T mutation was inherited from the healthy mother and would likely generate an unstable truncated protein (p.Arg819STOP). This is confirmed by Western blot analysis showing a significant decrease of the expression of the RYR1 protein (Fig. 2, lane 3). Allele 2: the c.13676G>A mutation affected a conserved arginyl (p.Arg4558Gln) residue that mapped to the M5 transmembrane frag…							49yo (present age in study) One proband (Case 8) tested negative for malignant hyperthermia susceptibility (MHS) "Congenital myopathy with cores"	moderate, slowly progressive		no skeletal symptoms	facial diplegia		No respiratory insufficiency			elevated (x3)	yes	moderate delayed motor milestones	8 yr & 45 yr	amyotrophy, stable evolution moderate clinical phenotype	core myopathy Cores evolved from multiple minicores to wide cores (Case 8). 8 yr: unique central & mini-cores 45 yo: wide cores short in length						CN present at 8 yo but not 45 yo		at both 8 yr and 45 yr: 100% of fibres were type 1	41+/-4%	present at 45 yo but not 8 yo				healthy mother, (c.13676G>A…other mutation present )inherited from deceased father with no history of neuromuscular disease or it occurred de novo		Belgian
178	94	Congenital myopathy with cores		1 patient	c.13673G>A	p.Arg4558Gln	Monnier et al. (2008)	Monnier et al. (2008)		Recessive	Compound Heterozygous	Allele 1: the c.2455C>T mutation was inherited from the healthy mother and would likely generate an unstable truncated protein (p.Arg819STOP). This is confirmed by Western blot analysis showing a significant decrease of the expression of the RYR1 protein (Fig. 2, lane 3). Allele 2: the c.13676G>A mutation affected a conserved arginyl (p.Arg4558Gln) residue that mapped to the M5 transmembrane frag…							49yo (present age in study) One proband (Case 8) tested negative for malignant hyperthermia susceptibility (MHS) "Congenital myopathy with cores"	moderate, slowly progressive		no skeletal symptoms	facial diplegia		No respiratory insufficiency			elevated (x3)	yes	moderate delayed motor milestones	8 yr & 45 yr	amyotrophy, stable evolution moderate clinical phenotype	core myopathy Cores evolved from multiple minicores to wide cores (Case 8). 8 yr: unique central & mini-cores 45 yo: wide cores short in length						CN present at 8 yo but not 45 yo		at both 8 yr and 45 yr: 100% of fibres were type 1	41+/-4%	present at 45 yo but not 8 yo				healthy mother, c.13676G>A inherited from deceased father with no history of neuromuscular disease or it occurred de novo		Belgian
179	Intron 45	Congenital myopathy with cores		represents 2 patients	c.7324-1G>T	p.Leu2442_Ala2445>ProfsX86	Monnier et al. (2008)	Monnier et al. (2008)		Recessive	Compound heterozygous	Allele 1: as presented in Supplementary Figure S3A, the c.7324–1G>T mutation transmitted by the healthy father affected the 30 splicing site of intron 45 thus producing a shift of the acceptor site within exon 46. This led to an out-offrame deletion of 10 nucleotides that introduced a premature TGA stop codon (p.Leu2442_Ala24454ProfsX86). Allele 2: sequence analysis and segregation studies reveal…							Clinical Information is for Case 3, 16yo(present age in study) "Congenital myopathy with cores"	severe &generalized muscle weakness		severe kyphoscoliosis	Ophthalmoplegia; facial diplegia	+	resp. infections respiratory insufficiency vent assistance at birth		joint contractures	normal CK	No	neonatal hypotonia, swallowing difficulties, respiratory insufficiency vent assistance at birth	Case 3: 1 mth and then 11 yo	severe neonatal clinical phenotype amyotrophy, stable evolution	core myopathy Case 3 at 1 mth: no cores visualized…at 11yr: Wide cores short in length						Case 3 at 1 mth: +++			14+/-3% for Case 3 As presented in lane 4 of Fig. 2, RYR1 analysis showed a major decrease (480%) of the mature protein in the muscle of Case 3. This likely resulted from an abnormal processing of the truncated proteins. The presence of a residual amount of RYR1 in the muscle specimen is in agreement with the incomplete penetrance of the c.10348–6C>G mutation observed at the RNA level.					case 4 (12yo)is sister & had a very similar clinical history & examination although scoliosis was less severe healthy father		Chile
179	Intron 68	Congenital myopathy with cores		Clinical info is for case 3	c.10348-6C>G	p.His3449ins33aafsX54	Monnier et al. (2008)	Monnier et al. (2008)		Recessive	Compound heterozygous	Allele 1: as presented in Supplementary Figure S3A, the c.7324–1G>T mutation transmitted by the healthy father affected the 30 splicing site of intron 45 thus producing a shift of the acceptor site within exon 46. This led to an out-offrame deletion of 10 nucleotides that introduced a premature TGA stop codon (p.Leu2442_Ala24454ProfsX86). Allele 2: sequence analysis and segregation studies reveal…							Clinical Information is for Case 3, 16yo(present age in study) "Congenital myopathy with cores"	severe &generalized muscle weakness		severe kyphoscoliosis	Ophthalmoplegia; facial diplegia	+	respiratory insufficiency vent assistance at birth		joint contractures	normal CK	No	neonatal hypotonia, swallowing difficulties, respiratory insufficiency vent assistance at birth	Case 3: 1 mth and then 11 yo	severe neonatal clinical phenotype amyotrophy, stable evolution	core myopathy Case 3 at 1 mth: no cores visualized…at 11yr: Wide cores short in length						Case 3 at 1 mth: +++			14+/-3% for Case 3 As presented in lane 4 of Fig. 2, RYR1 analysis showed a major decrease (480%) of the mature protein in the muscle of Case 3. This likely resulted from an abnormal processing of the truncated proteins. The presence of a residual amount of RYR1 in the muscle specimen is in agreement with the incomplete penetrance of the c.10348–6C>G mutation observed at the RNA level.					case 4 (12yo)is sister & had a very similar clinical history & examination although scoliosis was less severe healthy father		Chile
179	101	Congenital myopathy with cores		1 patient	c.14524G>A	p.Val4842Met	Monnier et al. (2008)	Monnier et al. (2008)		Recessive	Compound heterozygous	Allele 1: as presented in Supplementary Figure S3A, the c.7324–1G>T mutation transmitted by the healthy father affected the 30 splicing site of intron 45 thus producing a shift of the acceptor site within exon 46. This led to an out-offrame deletion of 10 nucleotides that introduced a premature TGA stop codon (p.Leu2442_Ala24454ProfsX86). Allele 2: sequence analysis and segregation studies reveal…							Clinical Information is for Case 3, 16yo(present age in study) "Congenital myopathy with cores"	severe &generalized muscle weakness		severe kyphoscoliosis	Ophthalmoplegia; facial diplegia	+	resp. infections respiratory insufficiency vent assistance at birth		joint contractures	normal CK	No	neonatal hypotonia, swallowing difficulties, respiratory insufficiency vent assistance at birth	Case 3: 1 mth and then 11 yo	severe neonatal clinical phenotype amyotrophy, stable evolution	core myopathy Case 3 at 1 mth: no cores visualized…at 11yr: Wide cores short in length						Case 3 at 1 mth: +++			14+/-3% for Case 3 As presented in lane 4 of Fig. 2, RYR1 analysis showed a major decrease (480%) of the mature protein in the muscle of Case 3. This likely resulted from an abnormal processing of the truncated proteins. The presence of a residual amount of RYR1 in the muscle specimen is in agreement with the incomplete penetrance of the c.10348–6C>G mutation observed at the RNA level.					case 4 (12yo)is sister & had a very similar clinical history & examination although scoliosis was less severe healthy father		Chile
180	47	central core myopathy		1 Male Patient	c.7523G>A	p.Arg2508His	Chan et al. (2011)	Chan et al. (2011)		Unsure: Considered De Novo Mutation	Heterozygous								central core myopathy with atypical clinical presentations	left lower limb muscle atrophy bilateral pes cavus weakness of ankle dorsiflexion(more severe on left side)			no ptosis, opthalmoplegia, or facial weakness				bilateral Achilles tendon tightness	CK: 2259 U/L	Ambulant	He presented with delayed motor milestones and could not walk independently until 22 months old. He had always been poor at motor skills, never being able to squat and described as exhibiting clumsiness with easy falling. Aged 11 years, he had an episode of left knee injury with dislocation of patella, which was treated with a plaster for 2 months. Later, left thigh muscle atrophy was noted. He s…	14yo(current age in study)	foot deformity, walked with tip-toe gait and an exaggerated lumbar lordosis deep tendon reflexes normal no abnormality in the upper limbs Normal: complete blood count, erythrocyte sedimentation rate, tests for antinucleoear antibody and thyroid disorders, nerve conduction studies, MRI of the spine Atypical features to note: Clinical course was not static (rapid progression from muscle atrophy aft…	NADH & SDH: well demarcated zones of clearing within a few muscle fibres The focal prescence of central cores revealed by enzyme histochemical stains signalled the possibility of central core myopathy, although the morphological changes were rather subtle compared to typical finding in this condition				+ readily seen		+ readily seen				Gomori trichrome: no nemaline rods or ragged red fibers			muscle biopsy from left vastus lateralis skeletal fibres with generally enlarged size(120-130 um) ATPase: indistinct fibre type discrimination No significant atrophic change, fibrosis, or muscle fibre necrosis Normal sarcolemmal staining pattersm (dystrophin -1, -2 & -3, alpha-sarcoglycan and beta-sarcoglycan	no family history of neuromuscular disease	De novo mutation	Chinese
181	102	Core-Rod Myopathy		2 male newborns	c.14693T>C	p.Ile4898Thr	Hernandez-Lain et al. (2010)	Hernandez-Lain et al. (2010)		De novo	heterozygous	p.Ile4898Thr in the C-terminal domain of RyR1 encodes for the calcium channel pore. It was heterozygous in both twins and absent in both the mom and dad (de novo). There were an additional 15 heterozygous sequence changes that did not alter the amino acid sequence or the splicing and were thus considered to be polymorphic. Therefore, both alleles were present at the cDNA level p.Ile4898Thr would …							lethal core/rod myopathy			Twin 1: kyphoscoliosis Twin 2: dorsal kyphoscoliosis		Twin 1: swallowing problems Twin 2: required a nasogastric tube to swallow	Twin 1: respiratory distress with need for intubation and vent. support since birth Twin 2: need of intubation and ventilatory support since birth		Twin 1: proximal limb arthrogryposis Twin 2: joint limitation in the shoulders, hips, and also in proximal interphalangeal joints			Children were born after a first monozygotic twin pregnancy. Hydramnious and loss of motility of fetuses were detected in an ultrasound performed at 27 weeks of gestation. The birth took place by C-section at 32 weeks gestation.	Muscle Biopsies: 27 days in twin 1 49 days in twin 2	Twin 1: 1700 g at birth, head circumference of 30 cm and an Apgar score 5 in the fifth minute. He had axial hypotonia. Brain MRI showed diffuse alteration of the signal in the periventricular white matter. Death occurred at 27 days of life. Twin 2: 1300 g at birth with a head circumference of 29.5 cm and an Apgar score 3 in the first minute and 7 at 10 min. He had axial hyptonia. His brain MRI at…	Ox. Enzyme reactions, both twins: prescence of round, well limited cores in a large proportion of fibres. They were usually large and occasionally occupied more than half the size of the fibre. EM, both: In the core regions the structure of the muscle fibre appeared disorganized, the Z disks had a zigzag appearance and the number of mitochondria was reduced. Most of the cores were unstructured. C…								ATPase, both twins: striking type 1 predominance		Trichrome, both twins: rod bodies located mainly in subsarcolemmal zones, especially in the smaller fibres EM, both: Rod-body clusters were found in subsarcolemmal, paranuclear, and central locations but not in the nucleus. The rods predominated in atrophic fibres and were largely separate from the cores insome fibres.			Light microscopy, both twins: increased variability in fibres size with a predominance of small-diameter fibres, and the nuclei usually in normal position. Both: The cores were predominantly single and eccentrically located. In many fibres cores and rods coexisted but clearly occupied different areas of the fibre. There were cores and rods in muscle biopsies of both twins but they wre much more f…	no known previous medical history	De Novo Most likely in the germ cells of one of the twin's parents or early post zygotically.	mother is Tunisian father is French
182	2	late-onset axial myopathy with cores		1 Male Patient	c.119C>T	p.Gly40Val	Jungbluth et al. (2009)	Jungbluth et al. (2009)		Dominant	Heterozygous	This substitution concerns a highly conserved Glycine residue at position 40, and was not found in 160 control chromosomes; moreover, the change was also not observed in more than 50 previously reported MHS/CCD individual of both Caucasian and Asian origin in whomthe entire RYR! coding sequence has been analyzed. The identified c.119G>T substitution is a novel mutation, concerning the N-terminal …							late-onset axial myopathy with cores	No weakness or wasting of distal or proximal limb muscles.								raised CK: 499 IU/L	See Other Comments and Age of Onset Column for full description	5-10 year history of increasing difficulty maintaining an erect posture and a complaint of a "wobbly spine". He had become increasingly stooped and had to use two sticks to stand upright. He did not describe any weakness in his arms or legs, although he reported that his legs sometimes felt tired. He had been previously healthy.	77 year old man	Patient tended to lean forward and extend his arms behind his back to maintain gravitational balance. This postural abnormality became more pronounced with continued standing or walking a short distance, and he was preferred to stand or walk with a stick in either hand. There was no excess fatigability or fasciculation. Muscle tone and tendon reflexes were normal, and there was no cranial nerve i…	well-defined , central and eccentric cores were seeon on OX stains								marked type 1 predominance					Muscle biopsy samples were obtained under local anesthesia by open biopsy from left quadriceps and frozen and stained using standard methods. Variability in fiber size, mild increase in fat and connective tissue.	No family history of neuromuscular disease or manifest MH reactions Patient had one son who at the time of his father's last clinic assessment did not complain of any symptoms suggestive of a muscle disorder but we(Jungbluth and colleagues) were unable to personally assess him.
183	45	MmD	patient 2-2	Jungbluth et al. 2005: 4 family members Zhou: Seems to only represent 1 patient	c.7268T>A	p.Met2423Lys	Jungbluth et al. (2005)	1: Jungbluth et al. (2005), 2: Zhou et al. (2007), 3: Treves et al. (2008)			Jungbluth et al. (2005): patients were homozygous in cDNA & heterozygous in gDNA(suggesting 2nd allele was either not expressed or deleted) compound heterozygous (likely) Zhou et al. 2007: Monoallelic expression	Jungbluth et al. (2005): missense mutation affected highly conserved & functionally important domains of RYR1 molecule Patients were homozygous in cDNA (M2423K in Family F2) but heterozygous in genomic DNA, suggesting that the second allele was either not expressed or deleted. We are currently investigating the possibility of a promoter mutation or a large deletion in these families. Considering …	+						Zhou et al. 2007 claims no MH, shows MRI image with this caption: 41-year old male with multi-minicore disease (MmD) and external ophthalmoplegia	Jungbluth et al. 2005: axial for all, p. 2-2 SG> HG (SG=shoulder girdle, HG=hip girdle) Zhou et al. 2007: generalized, facial		Jungbluth et al. 2005: p.2-2, had moderate scoliosis Zhou et al. 2007: scoliosis absent	external ophthalmoplegia	Zhou et al. 2007: absent	present in Jungbluth et al. 2005 absent in Zhou et al. 2007 Jungbluth et al. 2005:all had frequent respiratory infections			Jungbluth et al. 2005: normal CK	Jungbluth et al. 2005: p.2-2: walk up to 200y p.2-2:childhood with difficulties running	Jungbluth et al. 2005: p.2-2:childhood with difficulties running	2-2: 48 yo	Jungbluth et al. 2005:all had frequent respiratory infections p.2-2, had poor weight gain	Jungbluth et al. 2005: biopsies from the propositus in Fam. F2 at 9 & 14 yo showed increase in core lesions but longitudinal extent had remained unchanged Zhou et al. 2007: multiple cores													Jungbluth et al. 2005: nonspecific myopathic changes (such as variability in fiber size & increased central nucleation) Zhou et al. 2007: fibre type uniformity or type 1 predominance (doesn't specify which) & increased internal or centrally located nuclei (doesn't specify which)	asymptomatic carrier parents
184	45	MmD	patient 2-3	Jungbluth et al. 2005: 4 family members Zhou: Seems to only represent 1 patient	c.7268T>A	p.Met2423Lys	Jungbluth et al. (2005)	1: Jungbluth et al. (2005), 2: Zhou et al. (2007), 3: Treves et al. (2008)			Jungbluth et al. (2005): patients were homozygous in cDNA & heterozygous in gDNA(suggesting 2nd allele was either not expressed or deleted) compound heterozygous (likely) Zhou et al. 2007: Monoallelic expression	Jungbluth et al. (2005): missense mutation affected highly conserved & functionally important domains of RYR1 molecule Patients were homozygous in cDNA (M2423K in Family F2) but heterozygous in genomic DNA, suggesting that the second allele was either not expressed or deleted. We are currently investigating the possibility of a promoter mutation or a large deletion in these families. Considering …	+						Zhou et al. 2007 claims no MH, shows MRI image with this caption: 41-year old male with multi-minicore disease (MmD) and external ophthalmoplegia	Jungbluth et al. 2005: axial for all, p.2-3 SG> HG (SG=shoulder girdle, HG=hip girdle) Zhou et al. 2007: generalized, facial		Jungbluth et al. 2005: p.2-3 had moderate scoliosis Zhou et al. 2007: scoliosis absent	external ophthalmoplegia	Zhou et al. 2007: absent	present in Jungbluth et al. 2005 absent in Zhou et al. 2007 Jungbluth et al. 2005:all had frequent respiratory infections			Jungbluth et al. 2005: normal CK	Jungbluth et al. 2005: p.2-3: walk up to 200y p.2-3:childhood with difficulties running	Jungbluth et al. 2005: p.2-3:childhood with difficulties running	2-1: 50 yo 2-2: 48 yo 2-3: 47 yo 2-5: 40 yo	Jungbluth et al. 2005:all had frequent respiratory infections p.2-3 had poor weight gain	Jungbluth et al. 2005: biopsies from the propositus in Fam. F2 at 9 & 14 yo showed increase in core lesions but longitudinal extent had remained unchanged Zhou et al. 2007: multiple cores													Jungbluth et al. 2005: nonspecific myopathic changes (such as variability in fiber size & increased central nucleation) Zhou et al. 2007: fibre type uniformity or type 1 predominance (doesn't specify which) & increased internal or centrally located nuclei (doesn't specify which)	asymptomatic carrier parents
185	45	MmD	patient 2-5	Jungbluth et al. 2005: 4 family members Zhou: Seems to only represent 1 patient	c.7268T>A	p.Met2423Lys	Jungbluth et al. (2005)	1: Jungbluth et al. (2005), 2: Zhou et al. (2007), 3: Treves et al. (2008)			Jungbluth et al. (2005): patients were homozygous in cDNA & heterozygous in gDNA(suggesting 2nd allele was either not expressed or deleted) compound heterozygous (likely) Zhou et al. 2007: Monoallelic expression	Jungbluth et al. (2005): missense mutation affected highly conserved & functionally important domains of RYR1 molecule Patients were homozygous in cDNA (M2423K in Family F2) but heterozygous in genomic DNA, suggesting that the second allele was either not expressed or deleted. We are currently investigating the possibility of a promoter mutation or a large deletion in these families. Considering …	+						Zhou et al. 2007 claims no MH, shows MRI image with this caption: 41-year old male with multi-minicore disease (MmD) and external ophthalmoplegia	Jungbluth et al. 2005: axial for all, p.2-5 SG> HG (SG=shoulder girdle, HG=hip girdle) Zhou et al. 2007: generalized, facial		Jungbluth et al. 2005: p.2-1, 2-2, 2-3 had moderate scoliosis Zhou et al. 2007: scoliosis absent	external ophthalmoplegia	Zhou et al. 2007: absent	present in Jungbluth et al. 2005 absent in Zhou et al. 2007 Jungbluth et al. 2005:all had frequent respiratory infections, p.2-5 had FVC 78%			Jungbluth et al. 2005: normal CK	Jungbluth et al. 2005: p.2-5 :unlimited walking distance but unable to run	Jungbluth et al. 2005: p.2-5: infancy with hypotonia p.2-5 had delayed development, walked at 30 m	2-1: 50 yo 2-2: 48 yo 2-3: 47 yo 2-5: 40 yo	Jungbluth et al. 2005:all had frequent respiratory infections, p.2-5 had FVC 78%	Jungbluth et al. 2005: biopsies from the propositus in Fam. F2 at 9 & 14 yo showed increase in core lesions but longitudinal extent had remained unchanged Zhou et al. 2007: multiple cores													Jungbluth et al. 2005: nonspecific myopathic changes (such as variability in fiber size & increased central nucleation) Zhou et al. 2007: fibre type uniformity or type 1 predominance (doesn't specify which) & increased internal or centrally located nuclei (doesn't specify which)	asymptomatic carrier parents
186	68	MmD		2 female siblings	c.10349C>T in Jungbluth 05 (this is the mutation used in charts); c.10343C>T in Zhou 07 varying information because mutation affects a splice site	p.Ser3450Phe in Jungbluth 2005 (this is the one used in charts); p.Ser3448Phe in Zhou 2007	Jungbluth et al. (2005)	2: Zhou et al. (2007), 1: Jungbluth et al. (2005), 3: Treves et al. 2008		Recessive	Compound heterozygous	Functional Info for BOTH mutations: Zhou et al. (2007): A 34-amino-acid deletion p.S4789_K4822del, affecting most of the transmembrane segments M7a and M7b, did not cause any phenotype when expressed in the heterozygous state. While some of the recessive RYR1 missense mutations identified were expected to result in severe disruption of the RyR1 protein structure, these did not cause a clinical ph…	+				-			Zhou et al. 2007: Predominant Proximal Weakness Marked Facial Weakness Jungbluth et al. 2005: axial, Shoulder Girdle> Hip Girdle (both siblings)		Zhou et al. 2007: scoliosis absent Jungbluth et al. 2005: no scoliosis		Zhou et al. 2007: FD absent Jungbluth et al. 2005: poor weight gain in both siblings	Zhou et al. 2007: RI absent Jungbluth et al. 2005: p.5-2 had normal respiration			Jungbluth et al. 2005: all patients had normal CK	Jungbluth et al. 2005: p.5-2 unable to run	Jungbluth et al. 2005: p.5-2: infancy with hypotonia		p.5-2 had delayed development Jungbluth et al. 2005: No evidence of cardiac or intellectual impairment.	Zhou et al. 2007: central cores	Zhou et al. 2007:fiber type uniformity or type 1 predominance (doesn't specify which)												Zhou et al. 2007: Internalized nuclei or central nuclei (doesn’t specify which)	asymptomatic carrier parents
186	Intron 99 (This is the one in the diagrams) in Jungbluth 05; 100 In Zhou 07	MmD		Jungbluth et al. 2005: 2 female siblings both affected 9 yo(p.5-1) & 7yo(5-2) parents both unaffected Zhou et al. 2007: Seems to be 1 patient	c.14365-2 A>T(same in both papers)	Zhou 07: acceptor splice site(at the RNA level the altered acceptor splice site was found to cause the deletion of first 102 nucleotides of exon 100)…It looks like this is: p.S4789_K4822del, Jungbluth 05 only states that this mutation was an intronic splice-site mutation	Jungbluth et al. (2005)	2: Zhou et al. (2007), 1: Jungbluth et al. (2005), 3: Treves et al. 2008		Recessive	Compound heterozygous In Frame	Functional Info for BOTH mutations: Zhou et al. (2007): A 34-amino-acid deletion p.S4789_K4822del, affecting most of the transmembrane segments M7a and M7b, did not cause any phenotype when expressed in the heterozygous state. While some of the recessive RYR1 missense mutations identified were expected to result in severe disruption of the RyR1 protein structure, these did not cause a clinical ph…	+				-			Zhou et al. 2007: Predominant Proximal Weakness Marked Facial Weakness Jungbluth et al. 2005: axial, Shoulder Girdle> Hip Girdle (both siblings)		Zhou et al. 2007: scoliosis absent Jungbluth et al. 2005: no scoliosis		Zhou et al. 2007: FD absent Jungbluth et al. 2005: poor weight gain in both siblings	Zhou et al. 2007: RI absent Jungbluth et al. 2005: p.5-2 had normal respiration			Jungbluth et al. 2005: all patients had normal CK	Jungbluth et al. 2005: p.5-2 unable to run	Jungbluth et al. 2005: p.5-2: infancy with hypotonia		p.5-2 had delayed development Jungbluth et al. 2005: No evidence of cardiac or intellectual impairment.	Zhou et al. 2007: central cores	Zhou et al. 2007:fiber type uniformity or type 1 predominance (doesn't specify which)												Zhou et al. 2007: Internalized nuclei or central nuclei (doesn’t specify which)	asymptomatic carrier parents
													Diagnosis							Clinical Info													Biopsy Info														Family Information
[truncated: 4 more columns]

## Sheet: AR Cases in Literature
Patient #	Exon	Diagnosis	Mutation	Protein Change	Patient References	Autosomal Dominant/Recessive	Compound Heterozygous/Homozygous	Functional Study	MmD	CNM	CFTD	CCD	MH	RYR1 Myopathy	Other Diagnosis	Muscle Weakness	MW Severity	Scoliosis	Opthalmoplegia/Opthalmoparesis	Feeding Difficulties	Respiratory Impairment/Insufficiency	Contractures	Elevated CK	Ambulant Y/N	Age of Onset	Age at Time of Study/ Final Evaluation	Other Comments	Cores	Fiber Type Uniformity	Central Cores	Minicores	Int. Nuclei	% Int Nuclei	Central Nuclei	% CN Fibers	Type I fiber predominance	% RyR1	Rods	CFTD	Other	Family History	Descent	Affected Family Members	Consanquinity	Origin of Alleles	Additional Comments
2	3	MmD	c.212C>A	p.Ser71Tyr	(Treves, et al., 2008); (Zhou, et al., 2006b); (Zhou, et al., 2007); (Zorzato, et al., 2007)	Recessive	Compound Heterozygous in trans	The following info is from Zhou 06: cells carrying p.Ser71Tyr + p.Asn2283His were more sensitive to RyR1 activation and behaved like cells from MHS individuals (when studying the effect of RyR1 amino acid substitutions on resting cytosolic Ca ²⁺ concentrations and stored Ca ²⁺ release...for this patient it wasn't possible to obtain myotubes from muscle biopsy but a primary skin fibroblast culture…	+				no MH(from Zhou 07)			marked axial weakness(Zhou 06) predominantly proximal weakness(Zhou 07)		Yes, cited in Zhou 07	absent	Zhou 06 claimed FD but Zhou 07 claimed no FD	Zhou 07: no RI			Y, acquired ability between 18-24 months,only ambulant for relatively short distance difficulties in rising from floor and climbing stairs	Neonatal period		neonatal muscle weakness, neonatal feeding difficulties, neonatal hypotonia, delayed motor milestones, bilateral hip dysplagia (surgery at 3 mos)	Zhou 06: ox. Enzyme stains showed prominent core areas in several fibres(which were often peripheral), as well as unevennes of stain Zhou 07: central cores, fiber type uniformity				no increase in internal nuclei					muscle sample from patient and control showed similar levels of RyR1			moderate variation in fibre size uniform fibre typing no longitudinally sectioned fibres were present to assess length of cores skin fibroblasts were obtained from the proband but neither muscle tissue nor fibroblasts were available from the unaffected healthy parents	patient was first child of healthy unrelated parents (the family later had two healthy monozygotic twins)	Italian	1 patient, had monozygotic twin siblings who were unaffected	No	father: p.Ser71Tyr	p. S71Y resides in MH/CCD domain 1 (Treves et al. 2008) Case 17 in Zhou et al. 2007
2	42	MmD	c.6847A>C	p.Asn2283His	(Treves, et al., 2008); (Zhou, et al., 2006b); (Zhou, et al., 2007); (Zorzato, et al., 2007)	Recessive	Compound Heterozygous in trans	The following info is from Zhou 06: cells carrying p.Ser71Tyr + p.Asn2283His were more sensitive to RyR1 activation and behaved like cells from MHS individuals (when studying the effect of RyR1 amino acid substitutions on resting cytosolic Ca ²⁺ concentrations and stored Ca ²⁺ release...for this patient it wasn't possible to obtain myotubes from muscle biopsy but a primary skin fibroblast culture…	+				no MH(from Zhou 07)			marked axial weakness(Zhou 06) predominantly proximal weakness(Zhou 07)		Yes, cited in Zhou 07	absent	Zhou 06 claimed FD but Zhou 07 claimed no FD	Zhou 07: no RI			Y, acquired ability between 18-24 months, only ambulant for relatively short distance difficulties in rising from floor and climbing stairs	Neonatal period		neonatal muscle weakness, neonatal feeding difficulties, neonatal hypotonia, delayed motor milestones, bilateral hip dysplagia (surgery at 3 mos)	Zhou 06: ox. Enzyme stains showed prominent core areas in several fibres(which were often peripheral), as well as unevennes of stain Zhou 07: central cores, fiber type uniformity				no increase in internal nuclei					muscle sample from patient and control showed similar levels of RyR1			moderate variation in fibre size uniform fibre typing no longitudinally sectioned fibres were present to assess length of cores skin fibroblasts were obtained from the proband but neither muscle tissue nor fibroblasts were available from the unaffected healthy parents	patient was first child of healthy unrelated parents (the family later had two healthy monozygotic twins)	Italian	1 patient, had monozygotic twin siblings who were unaffected	No	mother: p.Asn2283His	p. N2283H resides in MH/CCD domain 2 (Treves et al. 2008) Case 17 in Zhou et al. 2007
3	3	Core/Rod Disease	c.178G>A	p.Asp60Asn	(Wu, et al., 2006)	(Probably) Recessive	Compound heterozygous	p.D60N in domain 2(soluble cytoplasmic region)/middle hotspot				+			core/rod disease CICR not done	Proximal									infancy, pregnancy and birth symptoms: floppy infant, onset in infancy	5yo(age of biopsy)	lordosis delayed motor milestones			12% of cores were CC, 12% were rimmed cores, 30% were atypical cores, 98% were single cores, 2% were multiple cores						9% of fibers were type 2				66% of type 1 fibers had cores moderate endomysial fibrosis nemaline bodies	The parents of Patient 23 were asymptomatic, while they had heterozygous mutation, suggesting the recessive nature of these mutations. Since CCD patients could be clinically asymptomatic, however, we may not be able to completely exclude the possibility that their parents could have CCD. Nevertheless, judging from the clinical features and the mutation data, autosomal recessive mode of inheritanc…	Japan	Female Patient		p.D60N maternal	patient 23 in Wu et al. 2006
3	73	Core/Rod Disease	c.10817T>C	p.Leu3606Pro	(Wu, et al., 2006)	(Probably) Recessive	Compound heterozygous	p.L3606P not in a hotspot				+			core/rod disease CICR not done	Proximal									infancy, pregnancy and birth symptoms: floppy infant, onset in infancy	5yo(age of biopsy)	lordosis delayed motor milestones			12% of cores were CC, 12% were rimmed cores, 30% were atypical cores, 98% were single cores, 2% were multiple cores						9% of fibers were type 2				66% of type 1 fibers had cores moderate endomysial fibrosis nemaline bodies	The parents of Patient 23 were asymptomatic, while they had heterozygous mutation, suggesting the recessive nature of these mutations. Since CCD patients could be clinically asymptomatic, however, we may not be able to completely exclude the possibility that their parents could have CCD. Nevertheless, judging from the clinical features and the mutation data, autosomal recessive mode of inheritanc…	Japan	Female Patient		p.L3606P paternal	patient 23 in Wu et al. 2006 p.L3606P novel mutation
5	4	MmD	c.325C>T	p.Arg109Trp	(Treves, et al., 2008); (Zhou, et al., 2006b); (Zorzato, et al., 2007)	Recessive	Heterozygous in cis	Zhou et al. 2006: Both paternal & maternal alleles were transcribed in fibroblasts transduced with MyoD. Myotubes derived from satellite cells of muscle biopsies were not available from this family Homozygous expression of p.Arg109Trp + p.Met485Val affects Ca²⁺ transport and [ᶟH]ryanodine binding, leading to a Ca²⁺ dysregulation. Compound substitutions in cis reduced RyR1 level in muscle, but in …	+							marked axial weakness			Y,Both siblings	Yes, with subsequent poor weight gain gastrostomy in both siblings	respiratory muscle weakness leading to frequent chest infection one of the two siblings required prolonged ventilation in neonatal period			Y, acquired ability to walk between 18-24 months and remained ambulant but for only for relatively short distances difficulties in rising from floor and climbing stairs	Neonatal period: muscle weakness, hypotonia, & feeding difficulties followed by delayed motor milestones		one of the two siblings required prolonged ventilation in neonatal period	oxidative enzyme stain: large cores devoid of stain, obliquely sectioned fibres suggest core areas were focal, often spanning width of fibre				+		+			low RyR1 levels in skeletal muscle Zorzato et al. 2007: Western blot analysis on muscle biopsies from patients characterized by muscle weakness and ophthalmoplegia, carrying the R109W + M485V revealed very low endogenous RyR protein levels.	rod like structures		wide variation in fibre size with atrophy and hypertrophy Fibres with slow myosin were predominant Biopsy is from one of two siblings		UK	2		Zhou et al. 2006:The two siblings in family 2 showed transcription of only one allele in muscle, whereas they clearly carried two alleles at the genomic level. These patients transcribed in muscle the allele containing the two substitutions p.Arg109Trp and p.Met485Val, inherited from the asymptomatic father. However, p.Met485 is not a conserved residue and shows as leucine in all other species, s…	Family 2 in Zhou et al. 2006
5	14	MmD	c.1453A>G	p.Met485Val	(Treves, et al., 2008); (Zhou, et al., 2006b); (Zorzato, et al., 2007)	Recessive	Heterozygous in cis	Zhou et al. 2006: Both paternal & maternal alleles were transcribed in fibroblasts transduced with MyoD. Myotubes derived from satellite cells of muscle biopsies were not available from this family Homozygous expression of p.Arg109Trp + p.Met485Val affects Ca²⁺ transport and [ᶟH]ryanodine binding, leading to a Ca²⁺ dysregulation. Compound substitutions in cis reduced RyR1 level in muscle, but in …	+							marked axial weakness			Y,Both siblings	Yes, with subsequent poor weight gain gastrostomy in both siblings	respiratory muscle weakness leading to frequent chest infection one of the two siblings required prolonged ventilation in neonatal period			Y, acquired ability to walk between 18-24 months and remained ambulant but for only for relatively short distances difficulties in rising from floor and climbing stairs	Neonatal period: muscle weakness, hypotonia, & feeding difficulties followed by delayed motor milestones		one of the two siblings required prolonged ventilation in neonatal period	oxidative enzyme stain: large cores devoid of stain, obliquely sectioned fibres suggest core areas were focal, often spanning width of fibre				+		+			low RyR1 levels in skeletal muscle Zorzato et al. 2007: Western blot analysis on muscle biopsies from patients characterized by muscle weakness and ophthalmoplegia, carrying the R109W + M485V revealed very low endogenous RyR protein levels.	rod like structures		wide variation in fibre size with atrophy and hypertrophy Fibres with slow myosin were predominant Biopsy is from one of two siblings		UK	2		Zhou et al. 2006:The two siblings in family 2 showed transcription of only one allele in muscle, whereas they clearly carried two alleles at the genomic level. These patients transcribed in muscle the allele containing the two substitutions p.Arg109Trp and p.Met485Val, inherited from the asymptomatic father. However, p.Met485 is not a conserved residue and shows as leucine in all other species, s…	Family 2 in Zhou et al. 2006
8	8	CCD	c.644G>A	p.Gly215Glu	(Robinson, et al., 2006); (Romero, et al., 2003)	Recessive	Compound heterozygous	Romero et al. 2003: A preliminary linkage study performed with microsatellite markers flanking the RYR1 locus on chromosome 19q13.1 showed that the two affected children carried the same haplotypes inherited from their unaffected parents. Sequencing of the entire RYR1 cDNA from one affected boy led to the identification of two mutations in the RYR1 gene. A R614C mutation at the amino acid level w…				+				muscle weakness reamained apparently stable and "non-progressive"		Evolution (age9):scoliosis	Evolution(age9): ptosis strabismus		respiratory mechanical assistance (at birth)			He was able to sit without assistance at 22 months of age and to move in a sitting position from 28 months of age He started walking with assistance at 5 years of age, and without assistance 6 months later.	Pregnancy had hydramnion, fetal akinesia, born at 37 weeks gestation Case 1 was a boy born at 37 weeks. A hydramnion was noted during pregnancy; a normal chromosome chart was established by amniocentesis. At birth: weight, 2500 g; head circumference, 34.5 cm; Apgar score, 6/8; immediate respiratory distress requiring mechanically assisted ventilation. Complete generalized hypotonia, absence of sp…	9 yo (age in study) 15 days and 1 year (ages of biopsies)	Clinical symptoms at birth: Multiple arthrogryposis, severe hypotonia and amyotrophy, respiratory mechanical assistance, multiple malformations (vertebra, face) Evolution (age 9): amyotrophy Normal schooling took place successfully.	unique large eccentric cores								+				connective tissue increase	There were no neuromuscular familial antecedents. The mother was completely asymptomatic and the father presented a discrete facial hypomimia without any skeletal muscle weakness. Open deltoid muscle biopsies were performed in both parents and did not show any structural abnormality.	French	1 family, 2 siblings (This info is for male case 1)	No	G215E is paternal	Case 1, Family 1 in Romero et al. (2003)
8	17	CCD	c.1840C>T	p.Arg614Cys	(Robinson, et al., 2006); (Romero, et al., 2003)	Recessive	Compound heterozygous	Romero et al. 2003: A preliminary linkage study performed with microsatellite markers flanking the RYR1 locus on chromosome 19q13.1 showed that the two affected children carried the same haplotypes inherited from their unaffected parents. Sequencing of the entire RYR1 cDNA from one affected boy led to the identification of two mutations in the RYR1 gene. A R614C mutation at the amino acid level w…				+				muscle weakness reamained apparently stable and "non-progressive"		Evolution (age9):scoliosis	Evolution(age9): ptosis strabismus		respiratory mechanical assistance (at birth)			He was able to sit without assistance at 22 months of age and to move in a sitting position from 28 months of age He started walking with assistance at 5 years of age, and without assistance 6 months later.	Pregnancy had hydramnion, fetal akinesia, born at 37 weeks gestation Case 1 was a boy born at 37 weeks. A hydramnion was noted during pregnancy; a normal chromosome chart was established by amniocentesis. At birth: weight, 2500 g; head circumference, 34.5 cm; Apgar score, 6/8; immediate respiratory distress requiring mechanically assisted ventilation. Complete generalized hypotonia, absence of sp…	9 yo (age in study) 15 days and 1 year (ages of biopsies)	Clinical symptoms at birth: Multiple arthrogryposis, severe hypotonia and amyotrophy, respiratory mechanical assistance, multiple malformations (vertebra, face) Evolution (age 9): amyotrophy Normal schooling took place successfully.	unique large eccentric cores								+				connective tissue increase	There were no neuromuscular familial antecedents. The mother was completely asymptomatic and the father presented a discrete facial hypomimia without any skeletal muscle weakness. Open deltoid muscle biopsies were performed in both parents and did not show any structural abnormality.	French	1 family, 2 siblings (This info is for male case 1)	No	R614C is maternal	Case 1, Family 1 in Romero et al. (2003)
9	8	CCD	c.644G>A	p.Gly215Glu	(Robinson, et al., 2006); (Romero, et al., 2003)	Recessive	Compound heterozygous	Romero et al. 2003: A preliminary linkage study performed with microsatellite markers flanking the RYR1 locus on chromosome 19q13.1 showed that the two affected children carried the same haplotypes inherited from their unaffected parents. Sequencing of the entire RYR1 cDNA from one affected boy led to the identification of two mutations in the RYR1 gene. A R614C mutation at the amino acid level w…				+							ptosis			multiple arthrogryposis			Pregnancy had hydramnion, fetal akinesia, multiple malformations, (Fetus) died at 32 weeks gestation Case 2, the younger brother of case 1, was an affected male fetus who died at 32 weeks of gestation. Frequent echography surveillance was performed during the pregnancy, since the family had an antecedent of severe CCD congenital myopathy. During the second and third trimester of pregnancy, large …	Fetus died at 32 weeks gestation Biopsy at 32 weeks gestation	amyotrophy	Large Cores													There were no neuromuscular familial antecedents. The mother was completely asymptomatic and the father presented a discrete facial hypomimia without any skeletal muscle weakness. Open deltoid muscle biopsies were performed in both parents and did not show any structural abnormality.	French	1 family, 2 siblings (This info is for male case 2)	No	G215E is paternal	Case 2, Family 2 in Romero et al. (2003)
9	17	CCD	c.1840C>T	p.Arg614Cys	(Robinson, et al., 2006); (Romero, et al., 2003)	Recessive	Compound heterozygous	Romero et al. 2003: A preliminary linkage study performed with microsatellite markers flanking the RYR1 locus on chromosome 19q13.1 showed that the two affected children carried the same haplotypes inherited from their unaffected parents. Sequencing of the entire RYR1 cDNA from one affected boy led to the identification of two mutations in the RYR1 gene. A R614C mutation at the amino acid level w…				+							ptosis			multiple arthrogryposis			Pregnancy had hydramnion, fetal akinesia, multiple malformations, (Fetus) died at 32 weeks gestation Case 2, the younger brother of case 1, was an affected male fetus who died at 32 weeks of gestation. Frequent echography surveillance was performed during the pregnancy, since the family had an antecedent of severe CCD congenital myopathy. During the second and third trimester of pregnancy, large …	Fetus died at 32 weeks gestation Biopsy at 32 weeks gestation	amyotrophy	Large Cores													There were no neuromuscular familial antecedents. The mother was completely asymptomatic and the father presented a discrete facial hypomimia without any skeletal muscle weakness. Open deltoid muscle biopsies were performed in both parents and did not show any structural abnormality.	French	1 family, 2 siblings (This info is for male case 2)	No	R614C is maternal	Case 2, Family 2 in Romero et al. (2003)
20	33	MmD	c.4729G>A	p.Ala1577Thr	(Zhou, et al., 2006b); (Zorzato, et al., 2007)	Recessive	Compound Heterozygous, with mutation c.6178G>T below In this family, the substitution was heterozygous at the genomic level, but homozygous in muscle cDNA	Immunoblot revealed low levels of RyR1 but neither substitution alone or in combination affected the functional properties of RyR1 channels in a discernable way. combo of substitutions (c.4729G>A + c.6178G>T) didn't affect Calcium homeostasis and lead to decrease in stability of RyR1 complex causing partial depletion of channels in skeletal muscle The presence of p.Ala1577Thr and p.Gly2060Cys sub…	+							muscle weakness & hypotonia during neonatal period, marked axial weakness			not specifically mentioned, family 2 mentioned to have opthalmoplegia, but no specific mention of family 1 not having opthalmoplegia	FD starting in neonatal period poor weight gain	weakness leading to frequent infection			Y, acquired between 18-24 months, able to walk but for only short distances difficulties rising from floor & climbing stairs	Neonatal period		delayed motor milestones, bilateral talipes (surgery 10 mos)	oxidative enzyme stain: multiple focal areas devoid of stain, single cores of moderate size, peripheral aggregation of stain				increase in IN, some of which were central		+			western blot analysis on total protein extracts revealed low levels of RyR1 (% not given) for patients of family 1 harbouring the p.Ala1577Thr + p.Gly2060Cys substitution compared with the control			mild variation in fibre size a little endomysial connective tissue Fibre typing was indistinct with NADH-TR staining and most fibres expressed slow myosin	Parents were unaffected The carrier mother previously had one miscarriage.	India			maternal transmission, not found in 100 control chromosomes	Patient 1 in Family 1 in Zhou et al. 2006
20	38	MmD	c.6178G>T	c.Gly2060Cys	(Zhou, et al., 2006); (Zorzato, et al., 2007)	Recessive	Compound Heterozygous, In this family, the substitution was heterozygous at the genomic level, but homozygous in muscle cDNA	Immunoblot revealed low levels of RyR1 but neither substitution alone or in combination affected the functional properties of RyR1 channels in a discernable way. combo of substitutions (c.4729G>A + c.6178G>T) didn't affect Calcium homeostasis and lead to decrease in stability of RyR1 complex causing partial depletion of channels in skeletal muscle The presence of p.Ala1577Thr and p.Gly2060Cys sub…	+							muscle weakness & hypotonia during neonatal period, marked axial weakness			not specifically mentioned, family 2 mentioned to have opthalmoplegia, but no specific mention of family 1 not having opthalmoplegia	FD starting in neonatal period poor weight gain	weakness leading to frequent infection			Y, acquired between 18-24 months, able to walk but for only short distances difficulties rising from floor & climbing stairs	Neonatal period		delayed motor milestones, bilateral talipes (surgery 10 mos)	oxidative enzyme stain: multiple focal areas devoid of stain, single cores of moderate size, peripheral aggregation of stain				increase in IN, some of which were central		+			western blot analysis on total protein extracts revealed low levels of RyR1 (% not given) for patients of family 1 harbouring the p.Ala1577Thr + p.Gly2060Cys substitution compared with the control			mild variation in fibre size a little endomysial connective tissue Fibre typing was indistinct with NADH-TR staining and most fibres expressed slow myosin	Parents were unaffected The carrier mother previously had one miscarriage.	India			c.G2060C: Zhou et al. 2006: paternally transmitted, previously reported as a polymorphism (McCarthy et al. 2000 & Gillard et al. 1992) also Zhou 06: "We determined the frequency of the polymorphic p.Gly2060Cys substitution in 50 individuals of the general population and 28 patients affected by core myopathies. 7 controls & 4 patients carried this variation, indicating a similar distribution in th…	Patient 1 in Family 1 in Zhou et al. 2006
21	34	congenital myopathy with cores	c.5110G>A	p.Gly1704Ser	(Monnier, et al., 2008)	Recessive	Compound Heterozygous c.5110G>A present at nearly hemizygote level in cDNA	c.12801_12802insCG frameshift mutation introduced a premature TGA stop codon (p.Ala4268ArgfsX73). Only a low amount of mutant transcript could be detected by sequencing of the cDNA The presence of (c.5110G4A, p.Gly1704Ser) at a nearly hemizygote level in the patient’s cDNA was in good agreement with the observed instability of the paternal transcript. In silico analysis predicted p.Gly1704Ser to …							"congenital myopathy with cores"	moderate					no		normal CK	yes	neonatal hypotonia	Evaltuation at 1 mth & 2 yr Present Age 2 yo	Moderate clinical phenotype amyotrophy, progressive	core myopathy 1 mth: no cores visualized 2 yr: atypical multiple cores in <20% of fibres						CN present at 1 mth		> 80 % of fibres were type 1	40+/-6%				healthy father, healthy mother	French	Child was an only child (1 affected)	no	maternal	Case 9/Patient II:1, Family 20-279 in Monnier 2008
21	90	congenital myopathy with cores	c.12801.12802insCG	p.Ala4268ArgfsX73	(Monnier, et al., 2008)	Recessive	Compound Heterozygous	c.12801_12802insCG frameshift mutation introduced a premature TGA stop codon (p.Ala4268ArgfsX73). Only a low amount of mutant transcript could be detected by sequencing of the cDNA The presence of (c.5110G4A, p.Gly1704Ser) at a nearly hemizygote level in the patient’s cDNA was in good agreement with the observed instability of the paternal transcript. In silico analysis predicted p.Gly1704Ser to …							"congenital myopathy with cores"	moderate					no		normal CK	yes	neonatal hypotonia	Evaltuation at 1 mth & 2 yr Present Age 2 yo	Moderate clinical phenotype amyotrophy, progressive	core myopathy 1 mth: no cores visualized 2 yr: atypical multiple cores in <20% of fibres						CN present at 1 mth		> 80 % of fibres were type 1	40+/-6%				healthy father, healthy mother	French	Child was an only child (1 affected)	no	paternal	Case 9/Patient II:1, Family 20-279 in Monnier 2008
22	33	congenital myopathy with cores	c.4934G>A	p.Arg1645GlnfsX52	(Monnier, et al., 2008)	Recessive	Compound Heterozygous	Allele 1: the c.4934G>A substitution of the last nucleotide of exon 33 led to a shift of the splice site 26 nucleotides downstream within intron 33 thus introducing a premature stop codon (p.Arg1645GlnfsX52). The resulting transcript was barely detectable when analyzing the cDNA likely as a result of mRNA decay. Allele 2 (c.7261G4C, p.Ala2421Pro): this new missense mutation that mapped to exon 45…							"congenital myopathy with cores"	mild		slight scoliosis	+		no		elevated (x3)	yes	delayed motor milestones	Evaluation at 31 yrs old Current Age in Paper: 39 y.o.	Moderate Clinical Phenotype pes cavus, scapula alatae, stable	core myopathy 31 yo: central cores and/or minicores								>90 % of fibres were type 1	not determined				asymptomatic parents	Dutch	3 children in family, 1 affected	no	not determined	Case 10/Patient II:2 Family 20-102 in Monnier 2008
22	45	congenital myopathy with cores	c.7261G>C	p.Ala2421Pro	(Monnier, et al., 2008)	Recessive	Compound Heterozygous transcript with c.7261G>C present at almost hemizygous level	Allele 1: the c.4934G>A substitution of the last nucleotide of exon 33 led to a shift of the splice site 26 nucleotides downstream within intron 33 thus introducing a premature stop codon (p.Arg1645GlnfsX52). The resulting transcript was barely detectable when analyzing the cDNA likely as a result of mRNA decay. Allele 2 (c.7261G4C, p.Ala2421Pro): this new missense mutation that mapped to exon 45…							"congenital myopathy with cores"	mild		slight scoliosis	+		no		elevated (x3)	yes	delayed motor milestones	Evaluation at 31 yrs old Current Age in Paper: 39 y.o.	Moderate Clinical Phenotype pes cavus, scapula alatae, stable	core myopathy 31 yo: central cores and/or minicores								>90 % of fibres were type 1	not determined				asymptomatic parents	Dutch	3 children in family, 1 affected	no	not determined	Case 10/Patient II:2 Family 20-102 in Monnier 2008
23	35	CNM	c.5726_5727delAG	p.Glu1909GlyfsX39	(Wilmshurst, et al., 2010)	Recessive	Compound Heterozygous			+			No MH reactions recorded but not formally assessed by IVCT			proximal		No Scoliosis	Extraocular muscle involvement external opthalmoplegia ptosis	Mild Bulbar involvement	frequent respiratory tract infections			Y Sitting(13/12), Walking (23/12)	Birth, This 19-year-old girl presented from the neonatal period with marked hypotonia and reduced spontaneous antigravity movements. She was born at 36 weeks by normal vaginal delivery weighing 2.08 kg following a pregnancy characterized by reduced fetal movements. She had an older sister who was well, born to a different father. On examination at 2 weeks of age she was profoundly hypotonic with …	19yo(present age in study) 7m(age of biopsy)	extraocular muscle involvement, frequent respiratory tract infections, mild bulbar involvement No cognitive involvement No cardiac involvement	oxidative abnormalities: central accumulation EM: Z-line streaming				+	3% internal nuclei out of a total 12% central and internal nuclei	+	9% central nuclei out of a total 12% central & internal nuclei	+				fiber type disproportion mild fatty/connective tissue	She had an older sister who was well, born to a different father.	South African	Female patient	No		patient 1 in Wilmshurst et al. 2010 c.5726_5727delAG & c.9242T>C presumed to be on same chromosome
23	101	CNM	c.14524G>A	p.Val4842Met	(Wilmshurst, et al., 2010)	Recessive	Compound Heterozygous			+			No MH reactions recorded but not formally assessed by IVCT			proximal		No Scoliosis	extraocular muscle involvement ptosis external opthalmoplegia	Mild Bulbar involvement	frequent respiratory tract infections			Y Sitting(13/12), Walking (23/12)	Birth, This 19-year-old girl presented from the neonatal period with marked hypotonia and reduced spontaneous antigravity movements. She was born at 36 weeks by normal vaginal delivery weighing 2.08 kg following a pregnancy characterized by reduced fetal movements. She had an older sister who was well, born to a different father. On examination at 2 weeks of age she was profoundly hypotonic with …	19yo(present age in study) 7m(age of biopsy)	extraocular muscle involvement, frequent respiratory tract infections, mild bulbar involvement No cognitive involvement No cardiac involvement	oxidative abnormalities: central accumulation EM: Z-line streaming				+	3% internal nuclei out of a total 12% central and internal nuclei	+	9% central nuclei out of a total 12% central & internal nuclei	+				fiber type disproportion mild fatty/connective tissue	She had an older sister who was well, born to a different father.	South African	Female patient	No		patient 1 in Wilmshurst et al. 2010 c.10348-6C>G & c.14524G>A presumed to be on the same chromosome
23	intron 68	CNM	c.10348-6C>G	p.His3449ins33fsX54	(Wilmshurst, et al., 2010)	Recessive	Compound Heterozygous			+			No MH reactions recorded but not formally assessed by IVCT			proximal		No Scoliosis	Extraocular muscle involvement external opthalmoplegia ptosis	Mild Bulbar involvement	frequent respiratory tract infections			Y Sitting(13/12), Walking (23/12)	Birth, This 19-year-old girl presented from the neonatal period with marked hypotonia and reduced spontaneous antigravity movements. She was born at 36 weeks by normal vaginal delivery weighing 2.08 kg following a pregnancy characterized by reduced fetal movements. She had an older sister who was well, born to a different father. On examination at 2 weeks of age she was profoundly hypotonic with …	19yo(present age in study) 7m(age of biopsy)	extraocular muscle involvement, frequent respiratory tract infections, mild bulbar involvement No cognitive involvement No cardiac involvement	oxidative abnormalities: central accumulation EM: Z-line streaming				+	3% internal nuclei out of a total 12% central and internal nuclei	+	9% central nuclei out of a total 12% central & internal nuclei	+				fiber type disproportion mild fatty/connective tissue	She had an older sister who was well, born to a different father.	South African	Female patient	No		patient 1 in Wilmshurst et al. 2010 c.10348-6C>G & c.14524G>A presumed to be on the same chromosome
24	35	CNM	c.5726_5727delAG	p.Glu1909GlyfsX39	(Wilmshurst, et al., 2010)	Recessive	Compound Heterozygous			+			No MH reactions recorded but not formally assessed by IVCT			proximal, distal LL (lower limb)		No Scoliosis	Extraocular muscle involvement limitation of lateral and upward gaze	no bulbar involvement	frequent respiratory tract infections The girl was admitted aged one month with pneumonia but had no further substantial respiratory problems.	She had no contractures, but a lordotic stance and waddling gait		Y, able to walk	Birth, This 13-year-old girl presented from birth with hypotonia and a weak cry. She was delivered by Caesarean section weighing 3.2kg following a pregnancy complicated by gestational diabetes but with normal fetal movements. Apgar indices were 10 at 1 minute and 10 at 5 minutes and no resuscitation was required. There was no family history of muscle disease and she had three older sisters who we…	13yo(present age in study) 4y(age of biopsy)	No cognitive involvement No cardiac involvement	oxidative abnormalities: central accumulation EM: Z-line streaming, minicores			+	+	21% internal nuclei out of total 38% central & internal nuclei	+	17% central nuclei out of total 38% central & internal nuclei	type 1 predominance and hypotrophy				no fiber type disproportion moderate fatty/connective tissue	There was no family history of muscle disease and she had three older sisters who were well; however, her mother had a previous stillbirth delivered from breech position about which there was no further information.	South African	Female patient	No		patient 12 in Wilmshurst et al. 2010
24	63	CNM	c.9242T>C	p.Met3081Thr	(Wilmshurst, et al., 2010)	Recessive	Compound Heterozygous			+			No MH reactions recorded but not formally assessed by IVCT			proximal, distal LL (lower limb)		No Scoliosis	Extraocular muscle involvement limitation of lateral and upward gaze	no bulbar involvement	frequent respiratory tract infections The girl was admitted aged one month with pneumonia but had no further substantial respiratory problems.	She had no contractures, but a lordotic stance and waddling gait		Y, able to walk	Birth, This 13-year-old girl presented from birth with hypotonia and a weak cry. She was delivered by Caesarean section weighing 3.2kg following a pregnancy complicated by gestational diabetes but with normal fetal movements. Apgar indices were 10 at 1 minute and 10 at 5 minutes and no resuscitation was required. There was no family history of muscle disease and she had three older sisters who we…	13yo(present age in study) 4y(age of biopsy)	No cognitive involvement No cardiac involvement	oxidative abnormalities: central accumulation EM: Z-line streaming, minicores			+	+	21% internal nuclei out of total 38% central & internal nuclei	+	17% central nuclei out of total 38% central & internal nuclei	type 1 predominance and hypotrophy				no fiber type disproportion moderate fatty/connective tissue	There was no family history of muscle disease and she had three older sisters who were well; however, her mother had a previous stillbirth delivered from breech position about which there was no further information.	South African	Female patient	No		patient 12 in Wilmshurst et al. 2010
25	36	congenital myopathy with cores	c.5938delC	p.Leu1980SerfsX1	(Monnier, et al., 2008)	Recessive	Compound heterozygous	Allele 1: the c.5938delC frameshift deletion, inherited from her healthy father and present in her unaffected sister (Patient II-2), introduced a premature stop codon (p.Leu1980SerfsX1). Present at a heterozygous level in the genomic DNA, the mutation was detected at a very low level in the cDNA suggesting mRNA instability (Fig. 3A). The lowered level of RYR1 present in the muscle biopsy (Fig. 2,…							"congenital myopathy with cores"	intermediate, generalized, bilateral ptosis, facial diplegia		hyperlordosis, kyphosis		+	resp. infections		normal CK	yes, difficult	neonatal hypotonia, swallowing difficulties	Evaluation at 3 yr and 4 yr Current Age in Study: 6yo	amyotrophy, distal hyperlaxity, stable, swallowing difficulties progressive intermediate clinical phenotype	core myopathy 3 yr: Rare myofibrillar disorganization 4 yr: unique central core & mini-cores in <20% of fibres								3 yr: >80% of fibres were type 1 4 yr: >90% of fibres were type 1	34+/-6%	+		low level of RYR1 in biopsy correlates with low level of paternal mutant transcript	healthy father, c.5938delC in unaffected sister, healthy mother, c.11315G>A (other mutation present in patient) present in 2nd unaffected sister, instability of paternal allelic transcript illustrated by disequillibrium between levels of A & G nucleotides at position 11315 of cDNA compared to gDNA	French		No	Paternal	Case 6/Patient II:1, Family 20-253 in Monnier et al. 2008
25	79	congenital myopathy with cores	c.11315G>A	p.Arg3772Gln	(Monnier, et al., 2008)	Recessive	Compound heterozygous	Allele 1: the c.5938delC frameshift deletion, inherited from her healthy father and present in her unaffected sister (Patient II-2), introduced a premature stop codon (p.Leu1980SerfsX1). Present at a heterozygous level in the genomic DNA, the mutation was detected at a very low level in the cDNA suggesting mRNA instability (Fig. 3A). The lowered level of RYR1 present in the muscle biopsy (Fig. 2,…							"congenital myopathy with cores"	intermediate, generalized, bilateral ptosis, facial diplegia		hyperlordosis, kyphosis		+	resp. infections		normal CK	yes, difficult	neonatal hypotonia, swallowing difficulties	Evaluation at 3 yr and 4 yr Current Age in Study: 6yo	amyotrophy, distal hyperlaxity, stable, swallowing difficulties progressive intermediate clinical phenotype	core myopathy 3 yr: Rare myofibrillar disorganization 4 yr: unique central core & mini-cores in <20% of fibres								3 yr: >80% of fibres were type 1 4 yr: >90% of fibres were type 1	34+/-6%	+		low level of RYR1 in biopsy correlates with low level of paternal mutant transcript	healthy father, c.5938delC(other mutation present in patient) in unaffected sister, healthy mother, c.11315G>A present in 2nd unaffected sister, instability of paternal allelic transcript illustrated by disequillibrium between levels of A & G nucleotides at position 11315 of cDNA compared to gDNA	French		No	Maternal	Case 6/Patient II:1, Family 20-253 in Monnier et al. 2008
27	23-76	atypical MmD	c.2786+275_11141+270del	p.Lys929_Ser3713delinsAsn	(Monnier, et al., 2009)	Recessive	Compound heterozygous Deletion present at heterozygous level in mother	Western blot analysis showed no protein expressed by RYR1 truncated gene & there was a global reduction in amt of RYR1 expressed in affected child's and mother's muscle fibers (55 +/- 5% of age-matched control), p.Ser2279dup (other mutation present in patient) introduced new seryl residue in well-conserved MH2 domain of protein typically leading to MHS or a recessive form of congenital myopathy w…	atypical multiminicore myopathy							generalized with axial and facial predominance (amimia and difficulties opening eyes)				+	progressive respiratory failure with chronic hypercapnia requiring permanent vent assistance until death at 2 mos. of age	mild distal arthrogryposis	normal CK	1 day of life showed global hypotonia w/ frog position, total immobility of 4 limbs	Born at 39 weeks, at 1 day of life showed global hypotonia w/ frog position, total immobility of 4 limbs & feeding difficulties		abolished tendon reflexes, clinical course marked by slow chewing & swallowing improvement & followed by progressive respiratory failure with chronic hypercapnia requiring permanent vent assistance until death at 2 mos. of age normal EEG, cranial ultrasonographic study, fundus exam, cardiac ultrasound, lactic acid levels, & karyotype, molecular studies: excuded neonatal myotonic dystrophy, Prader…	decrease of oxidative activity noted in some fibers along with alterations of the intermyofibrillar network; focal, ill-defined lack of oxidative activity was observed (could be interpreted as atypical cores), IHC: no abnormalities, found rare small foci of sarcomeric disorganization w/ Z-band streamingn running over 2 sarcomeres, w/ sharp limits from adjacent normal sarcomeres, along with a decr…				+	10	+	10	strong type 1 predominance			+	myopathic pattern on EMG, normal EEG hypotrophy of type 1 fibers IN or CN noted in 10% of fibres	parents asymptomatic			none	father was carrier for duplication(other mutation in patient) deletion was present in heterozygous level in mother MH risk associated with paternal p.Ser2279dup confirmed by IVCT in father	1 patient in article
27	42	atypical MmD	c.6835_6837dup	p.Ser2279dup	(Monnier, et al., 2009)	Recessive	Compound heterozygous Deletion present at heterozygous level in mother	Western blot analysis showed no protein expressed by RYR1 truncated gene & there was a global reduction in amt of RYR1 expressed in affected child's and mother's muscle fibers (55 +/- 5% of age-matched control), p.Ser2279dup (other mutation present in patient) introduced new seryl residue in well-conserved MH2 domain of protein typically leading to MHS or a recessive form of congenital myopathy w…	atypical multiminicore myopathy							generalized with axial and facial predominance (amimia and difficulties opening eyes)				+	progressive respiratory failure with chronic hypercapnia requiring permanent vent assistance until death at 2 mos. of age	mild distal arthrogryposis	normal CK	1 day of life showed global hypotonia w/ frog position, total immobility of 4 limbs	Born at 39 weeks, at 1 day of life showed global hypotonia w/ frog position, total immobility of 4 limbs & feeding difficulties		abolished tendon reflexes, clinical course marked by slow chewing & swallowing improvement & followed by progressive respiratory failure with chronic hypercapnia requiring permanent vent assistance until death at 2 mos. of age normal EEG, cranial ultrasonographic study, fundus exam, cardiac ultrasound, lactic acid levels, & karyotype, molecular studies: excuded neonatal myotonic dystrophy, Prader…	decrease of oxidative activity noted in some fibers along with alterations of the intermyofibrillar network; focal, ill-defined lack of oxidative activity was observed (could be interpreted as atypical cores), IHC: no abnormalities, found rare small foci of sarcomeric disorganization w/ Z-band streamingn running over 2 sarcomeres, w/ sharp limits from adjacent normal sarcomeres, along with a decr…				+	10	+	10	strong type 1 predominance			+	myopathic pattern on EMG, normal EEG hypotrophy of type 1 fibers IN or CN noted in 10% of fibres	parents asymptomatic			none	father was carrier for duplication deletion was present in heterozygous level in mother (other mutation present in patient) MH risk associated with paternal p.Ser2279dup confirmed by IVCT in father	1 patient in article
28	43	unusual congenital myopathy with prominent nuclear internalisation and large areas of myofibrillar disorganisation	c.7006C>T	p.Arg2336Cys	(Bevilacqua, et al., 2011)	Recessive	Compound Heterozygous	c.7006C>T- missense mutation (referenced in Bevilacqua et al. 2011) Patient 3 was compound heterozygous for the novel p. [Glu4911Lys] and p.[Arg2336Cys] variants. The paternal p.Glu4911Lys (c.14731G>A, exon 102) variant affected a highly conserved glutamyl residue that mapped to the M10 trans-membrane fragment of the Ca2+ pore domain.[(Du et al. (2002)] The maternal p.Arg2336Cys (c.7006C>T, exon …					No MH reactions recorded but not formally assessed by IVCT		unusual congenital myopathy with prominent nuclear internalisation and large areas of myofibrillar disorganisation	global weakness eyelids weakness						masseters contracture	CPK: normal	Independent gait at 2yo	Suction, swallowing and feeding difficulties at birth	24yo(current age in study) 16yo(deltoid biopsy)	delayed motor milestones, nasal voice currently stable,normal daily life activities EMG: myogenic Walton Score: 2 A CT scan performed to patient 3 showed a discrete symmetric involvement of deltoids and deep muscles of the pelvic girdle, thigh, and leg. cardiac assessment was normal Mild						16yo: % of fibres with nuclear intenalisation: 5.5%		16yo: % of fibres with nuclear centralisation: 3.3%	16yo: % fibres Type 1: 89.0%				16yo: percentage of fibres with multiple internalised nuclei (%NC(Nuclear centralisation) + %NI(Nuclear internalisation)): 8.8 (0.0) 16yo: Mean fibre diameter (SD) [Range] in μm: 38.8 (±11.5) [18.4-75] Ultrastructural Findings: In Patients 1, and 3 to 7, ultrastructural analysis of muscle biopsies in longitudinal sections demonstrated large areas of sarcomeric disorganisation (Figure 3d in Bevila…		France	Female patient	nonconsanguineous	Maternal	Patient 3 in Bevilacqua et al. (2010)
28	102	unusual congenital myopathy with prominent nuclear internalisation and large areas of myofibrillar disorganisation	c.14731G>A	p.Glu4911Lys	(Bevilacqua, et al., 2011)	Recessive	Compound Heterozygous	c.14731G>A-missense mutation (referenced in Bevilacqua et al. 2011) Patient 3 was compound heterozygous for the novel p. [Glu4911Lys] and p.[Arg2336Cys] variants. The paternal p.Glu4911Lys (c.14731G>A, exon 102) variant affected a highly conserved glutamyl residue that mapped to the M10 trans-membrane fragment of the Ca2+ pore domain.[(Du et al. (2002)] The maternal p.Arg2336Cys (c.7006C>T, exon …					No MH reactions recorded but not formally assessed by IVCT		unusual congenital myopathy with prominent nuclear internalisation and large areas of myofibrillar disorganisation	global weakness eyelids weakness						masseters contracture	CPK: normal	Independent gait at 2yo	Suction, swallowing and feeding difficulties at birth	24yo(current age in study) 16yo(deltoid biopsy)	delayed motor milestones, nasal voice currently stable,normal daily life activities EMG: myogenic Walton Score: 2 A CT scan performed to patient 3 showed a discrete symmetric involvement of deltoids and deep muscles of the pelvic girdle, thigh, and leg. cardiac assessment was normal Mild						16yo: % of fibres with nuclear intenalisation: 5.5%		16yo: % of fibres with nuclear centralisation: 3.3%	16yo: % fibres Type 1: 89.0%				16yo: percentage of fibres with multiple internalised nuclei (%NC(Nuclear centralisation) + %NI(Nuclear internalisation)): 8.8 (0.0) 16yo: Mean fibre diameter (SD) [Range] in μm: 38.8 (±11.5) [18.4-75] Ultrastructural Findings: In Patients 1, and 3 to 7, ultrastructural analysis of muscle biopsies in longitudinal sections demonstrated large areas of sarcomeric disorganisation (Figure 3d in Bevila…		France	Female patient	nonconsanguineous	Paternal	Patient 3 in Bevilacqua et al. (2010) p.Glu4911Lys is a novel variant
31	45	CCD	c.7304G>T	p.Arg2435Leu	(Treves, et al., 2008); (Zhou, et al., 2007)	Recessive (both Zhou and Treves)	Homozygous, caused typical congenital core myopathy only when inherited at homozygous state, while heterozygous carrier parents were asymptomatic	We identified a homozygous p.R2435L change in an Italian CCD patient (case 18); this mutation has been previously reported as a dominant mutation in an Italian MH family (Barone et al., 1999), while another heterozygous substitution of the same residue (p.R2435H) has been reported in a large Canadian pedigree with MHS and variable expression of clinical myopathic features (Shuaib et al., 1987; Zh…	Treves 08 says MmD			**CCD in Zhou et al. 2007	no MH			Predominant proximal		Scoliosis	absent	no FD	no RI							multiple cores									p.R2435L (homozygous) with normal biallelic transcription showed normal levels of RyR1 expression as compared to control muscle			FTU or Type 1 pred (not specified which), Internalized nuclei or central nuclei (not specified which)		Italian	1	p.R2435L was found in a non-consanguineous family originating from the same village in Italy		case 18 in Zhou et al. 2007
37	1	Congenital myopathy with cores	c.34delT	p.Phe12SerfsX105	(Monnier, et al., 2008)	Recessive	Compound Heterozygous c.7268T>A present at nearly hemizygote level in cDNA (confirmed maternal transcript instability) 2 changes on maternal allele	Sequence analysis and segregation studies revealed the presence of two closely associated nucleotide changes on the maternal allele: (c.[34delT; 37C>G]). The c.34delT frameshift deletion introduced a premature stop codon at position 117 of the mutated protein (p.Phe12SerfsX105) while the c.37C>G mutation would result into the conservative substitution of a leucyl residue in the N terminal domain …							"Congenital myopathy with cores"	moderate, progressive, distal & proximal		No	Ptosis; ophthalmoparesis		respiration problems	joint contractures	normal CK	Yes	moderate delayed motor milestones	Age of Evaluation: 60 yr Current Age in Study: 61 y.o.	painful muscles at rest, suffered at 30yo from supraventricular tachycardia episodes requiring treatment Progressive Evolution "Moderate clinical phenotype"	core myopathy 60 yr old: unique and multiple cores-short or long in length								60 yr old: 80% of fibres were type 1	51+/-7% Production of unstable transcripts as a consequence of the c.34delT frameshift mutation led to a significant decrease of the RYR1 level in the muscle biopsy of the proband.				had an unaffected sibling and mother, unknown clinical status of father (passed away)	French		No	Maternal 1 of 2 changes on the Maternal Allele	Case 7/ Patient II:1, Family20-271 in Monnier 08
37	1	Congenital myopathy with cores	c.37C>G	p.Leu13Val	(Monnier, et al., 2008)	Recessive	Compound Heterozygous c.7268T>A present at nearly hemizygote level in cDNA (confirmed maternal transcript instability) 2 changes on maternal allele	Sequence analysis and segregation studies revealed the presence of two closely associated nucleotide changes on the maternal allele: (c.[34delT; 37C>G]). The c.34delT frameshift deletion introduced a premature stop codon at position 117 of the mutated protein (p.Phe12SerfsX105) while the c.37C>G mutation would result into the conservative substitution of a leucyl residue in the N terminal domain …							"Congenital myopathy with cores"	moderate, progressive, distal & proximal		No	Ptosis; ophthalmoparesis		respiration problems	joint contractures	normal CK	Yes	moderate delayed motor milestones	Age of Evaluation: 60 yr Current Age in Study: 61 y.o.	painful muscles at rest, suffered at 30yo from supraventricular tachycardia episodes requiring treatment Progressive Evolution "Moderate clinical phenotype"	core myopathy 60 yr old: unique and multiple cores-short or long in length								60 yr old: 80% of fibres were type 1	51+/-7% Production of unstable transcripts as a consequence of the c.34delT frameshift mutation led to a significant decrease of the RYR1 level in the muscle biopsy of the proband.				had an unaffected sibling and mother, unknown clinical status of father (passed away)	French		No	Maternal 1 of 2 changes on the Maternal Allele	Case 7/ Patient II:1, Family20-271 in Monnier 08
37	45	Congenital myopathy with cores	c.7268T>A	p.Met2423Lys	(Monnier, et al., 2008)	Recessive	Compound Heterozygous c.7268T>A present at nearly hemizygote level in cDNA (confirmed maternal transcript instability) 2 changes on maternal allele	Sequence analysis and segregation studies revealed the presence of two closely associated nucleotide changes on the maternal allele: (c.[34delT; 37C>G]). The c.34delT frameshift deletion introduced a premature stop codon at position 117 of the mutated protein (p.Phe12SerfsX105) while the c.37C>G mutation would result into the conservative substitution of a leucyl residue in the N terminal domain …							"Congenital myopathy with cores"	moderate, progressive, distal & proximal		No	Ptosis; ophthalmoparesis		respiration problems	joint contractures	normal CK	Yes	moderate delayed motor milestones	Age of Evaluation: 60 yr Current Age in Study: 61 y.o.	painful muscles at rest, suffered at 30yo from supraventricular tachycardia episodes requiring treatment Progressive Evolution "Moderate clinical phenotype"	core myopathy 60 yr old: unique and multiple cores-short or long in length								60 yr old: 80% of fibres were type 1	51+/-7% Production of unstable transcripts as a consequence of the c.34delT frameshift mutation led to a significant decrease of the RYR1 level in the muscle biopsy of the proband.				had an unaffected sibling and mother, unknown clinical status of father (passed away)	French		No	Paternal	Case 7/ Patient II:1, Family20-271 in Monnier 08
54	intron 56	unusual congenital myopathy with prominent nuclear internalisation and large areas of myofibrillar disorganisation	c.8692+131G>A	p.Gly2898GlyfsX36 + p.Gly2898AspfsX54	(Bevilacqua, et al., 2011)	Recessive	Homozygous	truncated proteins (referenced in Bevilacqua et al. 2011) Analysis of Patient 6’s cDNA revealed the presence of two abnormal transcripts characterised by insertions of 132 bp and 32 bp between exons 56 and 57, and the presence of a normally spliced transcript. Genomic sequencing of intron 56 identified a homozygous c.8692+131G>A change, that revealed a cryptic donor splice site in competition wit…					No MH reactions recorded but not formally assessed by IVCT		unusual congenital myopathy with prominent nuclear internalisation and large areas of myofibrillar disorganisation	global weakness			ophthalmoparesis and incomplete eyelid closing		vital capacity was 65% of the theoretical value		CPK: 23 U/L	independent gait at 2 yrs, troubles for climbing stairs and running	Neonatal hypotonia	32yo(current age in study) 26yo(Deltoid biopsy)	delayed motor milestones, frequent falls, troubles for climbing stairs and running, dysmorphism, Walton Score: 4, cardiac assessment was normal, Moderate						26 yo: % of fibres with nuclear intenalisation: 9.0%		26 yo: % of fibres with nuclear centralisation: 3.3%	26 yo: % fibres Type 1: 100%	22% +/- 12% of the control			26yo: percentage of fibres with multiple internalised nuclei (%NC(Nuclear centralisation) + %NI(Nuclear internalisation)): 12.3 (2.4) 26yo: Mean fibre diameter (SD) [Range] in μm: 36.8 (±13.4) [13.3-76] Ultrastructural Findings: In Patients 1, and 3 to 7, ultrastructural analysis of muscle biopsies in longitudinal sections demonstrated large areas of sarcomeric disorganisation (Figure 3d). Such a…		Origin: Congo	Male patient	consanguineous	father and mother	Patient 6 in Bevilacqua et al. (2011)
55	53	unusual congenital myopathy with prominent nuclear internalisation and large areas of myofibrillar disorganisation	c.8342_8343delTA	p.Ile2781ArgfsX49	(Bevilacqua, et al., 2011)	Recessive	Compound Heterozygous	p.His3449ins33fsX54- truncated protein(Referenced from Monnier et al. 2008) p.Val4842Met- missense mutation (Referenced from Monnier et al. 2008) p.Ile2781ArgfsX49- truncated protein (Referenced from Bevilacqua et al. 2011) c.10348-6C>G change resulted in a loss of splicing of intron 68 and the introduction of a premature stop codon (p.His3449ins33fsX54). Both unspliced and spliced transcripts we…					No MH reactions recorded but not formally assessed by IVCT		unusual congenital myopathy with prominent nuclear internalisation and large areas of myofibrillar disorganisation	axial and proximal weakness			opthalmoparesis and ptosis		respiratory function was severely affected early in life, but improved slightly, vital capacity in adolescence was 35% of the theoretical value (restrictive respiratory syndrome) requiring non-invasive respiratory support respiratory distress in neonatal period	hip, knee, and ankle contractures	CPK: normal at birth (241 U/L)	autonomous gait never achieved, required support to sit or walk delayed motor milestones	Neonatal hypotonia and respiratory distress	15yo(current age in study) 4mo(deltoid biopsy) 12yo(paravert biopsy) 14yo (quadriceps biopsy)	delayed motor milestones dysmorphism facial dysplegia, open mouth head support OTR absent EMG: myogenic Walton Score: 8 poor head control cardiac assessment was normal Severe						4mo: % of fibres with nuclear intenalisation: 9.9% 12yo: % of fibres with nuclear intenalisation: 44.9% 14yo: % of fibres with nuclear intenalisation: 47.0%		4mo: % of fibres with nuclear centralisation: 8.7% 12yo: % of fibres with nuclear centralisation: 1.5% 14yo: % of fibres with nuclear centralisation: 4.4%	4mo: % fibres Type 1: 60.8% 12yo: % fibres Type 1: 100% 14yo: % fibres Type 1: 100%	RyR1 expression analysis did not show truncated proteins, but instead a major decrease of the mature protein, indicating the residual prsence of a low amount (15% +/- 8%) of mutated Met4842 protein in the proband's muscle			4mo: percentage of fibres with multiple internalised nuclei (%NC(Nuclear centralisation) + %NI(Nuclear internalisation)): 18.7 (3.6) 12yo: percentage of fibres with multiple internalised nuclei (%NC(Nuclear centralisation) + %NI(Nuclear internalisation)): 46.3 (21) 14yo: percentage of fibres with multiple internalised nuclei (%NC(Nuclear centralisation) + %NI(Nuclear internalisation)): 51.2 (22) …		Origin: Zaire	Female patient Patient 1 was the second daughter of a family with two affected and two non-affected children, her eldest affected sister died at five months of age due to severe respiratory impairment and weakness. Clinically unaffected mother, clinically unaffected father	nonconsanguineous	maternal	Patient 1 in Bevilacqua et al. (2010)
55	intron 68	unusual congenital myopathy with prominent nuclear internalisation and large areas of myofibrillar disorganisation	c.10348-6C>G	p.His3449ins33fsX54	(Bevilacqua, et al., 2011)	Recessive	Compound Heterozygous	p.His3449ins33fsX54- truncated protein(Referenced from Monnier et al. 2008) p.Val4842Met- missense mutation (Referenced from Monnier et al. 2008) p.Ile2781ArgfsX49- truncated protein (Referenced from Bevilacqua et al. 2011) c.10348-6C>G change resulted in a loss of splicing of intron 68 and the introduction of a premature stop codon (p.His3449ins33fsX54). Both unspliced and spliced transcripts we…					No MH reactions recorded but not formally assessed by IVCT		unusual congenital myopathy with prominent nuclear internalisation and large areas of myofibrillar disorganisation	axial and proximal weakness			opthalmoparesis and ptosis		respiratory function was severely affected early in life, but improved slightly, vital capacity in adolescence was 35% of the theoretical value (restrictive respiratory syndrome) requiring non-invasive respiratory support respiratory distress in neonatal period	hip, knee, and ankle contractures	CPK: normal at birth (241 U/L)	autonomous gait never achieved, required support to sit or walk delayed motor milestones	Neonatal hypotonia and respiratory distress	15yo(current age in study) 4mo(deltoid biopsy) 12yo(paravert biopsy) 14yo (quadriceps biopsy)	delayed motor milestones dysmorphism facial dysplegia, open mouth head support OTR absent EMG: myogenic Walton Score: 8 poor head control cardiac assessment was normal Severe						4mo: % of fibres with nuclear intenalisation: 9.9% 12yo: % of fibres with nuclear intenalisation: 44.9% 14yo: % of fibres with nuclear intenalisation: 47.0%		4mo: % of fibres with nuclear centralisation: 8.7% 12yo: % of fibres with nuclear centralisation: 1.5% 14yo: % of fibres with nuclear centralisation: 4.4%	4mo: % fibres Type 1: 60.8% 12yo: % fibres Type 1: 100% 14yo: % fibres Type 1: 100%	RyR1 expression analysis did not show truncated proteins, but instead a major decrease of the mature protein, indicating the residual prsence of a low amount (15% +/- 8%) of mutated Met4842 protein in the proband's muscle			4mo: percentage of fibres with multiple internalised nuclei (%NC(Nuclear centralisation) + %NI(Nuclear internalisation)): 18.7 (3.6) 12yo: percentage of fibres with multiple internalised nuclei (%NC(Nuclear centralisation) + %NI(Nuclear internalisation)): 46.3 (21) 14yo: percentage of fibres with multiple internalised nuclei (%NC(Nuclear centralisation) + %NI(Nuclear internalisation)): 51.2 (22) …		Origin: Zaire	Female patient Patient 1 was the second daughter of a family with two affected and two non-affected children, her eldest affected sister died at five months of age due to severe respiratory impairment and weakness. Clinically unaffected mother, clinically unaffected father	nonconsanguineous	paternal 1 of 2 mutations on the paternal chromosome	Patient 1 in Bevilacqua et al. (2010) c.10348-6C>G also referenced in Monnier et al. (2008) c.14524G>A(other mutation on the paternal chromosome) also referenced in Monnier et al. (2008)
55	101	unusual congenital myopathy with prominent nuclear internalisation and large areas of myofibrillar disorganisation	c.14524G>A	p.Val4842Met	(Bevilacqua, et al., 2011)	Recessive	Compound Heterozygous	p.His3449ins33fsX54- truncated protein(Referenced from Monnier et al. 2008) p.Val4842Met- missense mutation (Referenced from Monnier et al. 2008) p.Ile2781ArgfsX49- truncated protein (Referenced from Bevilacqua et al. 2011) c.10348-6C>G change resulted in a loss of splicing of intron 68 and the introduction of a premature stop codon (p.His3449ins33fsX54). Both unspliced and spliced transcripts we…					No MH reactions recorded but not formally assessed by IVCT		unusual congenital myopathy with prominent nuclear internalisation and large areas of myofibrillar disorganisation	axial and proximal weakness			opthalmoparesis and ptosis		respiratory function was severely affected early in life, but improved slightly, vital capacity in adolescence was 35% of the theoretical value (restrictive respiratory syndrome) requiring non-invasive respiratory support respiratory distress in neonatal period	hip, knee, and ankle contractures	CPK: normal at birth (241 U/L)	autonomous gait never achieved, required support to sit or walk delayed motor milestones	Neonatal hypotonia and respiratory distress	15yo(current age in study) 4mo(deltoid biopsy) 12yo(paravert biopsy) 14yo (quadriceps biopsy)	delayed motor milestones dysmorphism facial dysplegia, open mouth head support OTR absent EMG: myogenic Walton Score: 8 poor head control cardiac assessment was normal Severe						4mo: % of fibres with nuclear intenalisation: 9.9% 12yo: % of fibres with nuclear intenalisation: 44.9% 14yo: % of fibres with nuclear intenalisation: 47.0%		4mo: % of fibres with nuclear centralisation: 8.7% 12yo: % of fibres with nuclear centralisation: 1.5% 14yo: % of fibres with nuclear centralisation: 4.4%	4mo: % fibres Type 1: 60.8% 12yo: % fibres Type 1: 100% 14yo: % fibres Type 1: 100%	RyR1 expression analysis did not show truncated proteins, but instead a major decrease of the mature protein, indicating the residual prsence of a low amount (15% +/- 8%) of mutated Met4842 protein in the proband's muscle			4mo: percentage of fibres with multiple internalised nuclei (%NC(Nuclear centralisation) + %NI(Nuclear internalisation)): 18.7 (3.6) 12yo: percentage of fibres with multiple internalised nuclei (%NC(Nuclear centralisation) + %NI(Nuclear internalisation)): 46.3 (21) 14yo: percentage of fibres with multiple internalised nuclei (%NC(Nuclear centralisation) + %NI(Nuclear internalisation)): 51.2 (22) …		Origin: Zaire	Female patient Patient 1 was the second daughter of a family with two affected and two non-affected children, her eldest affected sister died at five months of age due to severe respiratory impairment and weakness. Clinically unaffected mother, clinically unaffected father	nonconsanguineous	paternal 1 of 2 mutations on the paternal chromosome	Patient 1 in Bevilacqua et al. (2010) c.10348-6C>G(other mutation on the paternal chromosome) also referenced in Monnier et al. (2008) c.14524G>A also referenced in Monnier et al. (2008)
56	63	unusual congenital myopathy with prominent nuclear internalisation and large areas of myofibrillar disorganisation	c.9413C>T	p.Pro3138Leu	(Bevilacqua, et al., 2011)	Recessive	Compound Heterozygous	p.Pro3138Leu- missense mutation Patient 5 was p.[Pro3138Leu] + p.[Arg3772Trp] compound heterozygous. The paternal p.Pro3138Leu (c.9413C>T) variant affected a highly conserved prolyl residue that mapped to exon 63. This variant has not been reported previously. The maternal p.Arg3772Trp (c.11314C>T, exon 79) variant has been recently reported in a MHS patient.[Levano et al. (2009)] The mutation su…					No MH reactions recorded but not formally assessed by IVCT		unusual congenital myopathy with prominent nuclear internalisation and large areas of myofibrillar disorganisation	global muscle weakness			ptosis, opthalmoparesis, and strabismus		perinatal/neonatal distress with respiratory insufficiency			Independent gait at 18 months	perinatal/neonatal distress with respiratory insufficiency	28yo(current age in study) 21yo(deltoid biopsy)	delayed motor milestones, dysmorphism, bilateral achillean retraction surgery Walton Score: 6 cardiac assessment was normal Severe						21yo: % of fibres with nuclear intenalisation: 29.5%		21yo: % of fibres with nuclear centralisation: 4.8%	21yo: % fibres Type 1: 81.6%				21yo: percentage of fibres with multiple internalised nuclei (%NC(Nuclear centralisation) + %NI(Nuclear internalisation)): 34.3 (21.4) 21yo: Mean fibre diameter (SD) [Range] in μm: 101.8 (±31.5) [31.3-194.9] Ultrastructural Findings: In Patients 1, and 3 to 7, ultrastructural analysis of muscle biopsies in longitudinal sections demonstrated large areas of sarcomeric disorganisation (Figure 3d). S…		France	Male patient	nonconsanguineous	paternal	Patient 5 in Bevilacqua et al. (2011)
56	79	unusual congenital myopathy with prominent nuclear internalisation and large areas of myofibrillar disorganisation	c.11314C>T	p.Arg3772Trp	(Bevilacqua, et al., 2011)	Recessive	Compound Heterozygous	p.Arg3772Trp- missense mutation Patient 5 was p.[Pro3138Leu] + p.[Arg3772Trp] compound heterozygous. The paternal p.Pro3138Leu (c.9413C>T) variant affected a highly conserved prolyl residue that mapped to exon 63. This variant has not been reported previously. The maternal p.Arg3772Trp (c.11314C>T, exon 79) variant has been recently reported in a MHS patient.[Levano et al. (2009)] The mutation su…					No MH reactions recorded but not formally assessed by IVCT		unusual congenital myopathy with prominent nuclear internalisation and large areas of myofibrillar disorganisation	global muscle weakness			ptosis, opthalmoparesis, and strabismus		perinatal/neonatal distress with respiratory insufficiency			Independent gait at 18 months	perinatal/neonatal distress with respiratory insufficiency	28yo(current age in study) 21yo(deltoid biopsy)	delayed motor milestones, dysmorphism, bilateral achillean retraction surgery Walton Score: 6 cardiac assessment was normal Severe						21yo: % of fibres with nuclear intenalisation: 29.5%		21yo: % of fibres with nuclear centralisation: 4.8%	21yo: % fibres Type 1: 81.6%				21yo: percentage of fibres with multiple internalised nuclei (%NC(Nuclear centralisation) + %NI(Nuclear internalisation)): 34.3 (21.4) 21yo: Mean fibre diameter (SD) [Range] in μm: 101.8 (±31.5) [31.3-194.9] Ultrastructural Findings: In Patients 1, and 3 to 7, ultrastructural analysis of muscle biopsies in longitudinal sections demonstrated large areas of sarcomeric disorganisation (Figure 3d). S…		France	Male patient	nonconsanguineous	maternal	Patient 5 in Bevilacqua et al. (2011)
57	65	unusual congenital myopathy with prominent nuclear internalisation and large areas of myofibrillar disorganisation	c.9605C>T	p.Pro3202Leu	(Bevilacqua, et al., 2011)	Recessive	Compound Heterozygous	p.Pro3202Leu-missense mutation Patient 7 was p.[Pro3202Leu] + p.[Arg4179His] compound heterozygous. The maternal p.Pro3202Leu (c.9605C>T, exon 65) variant was recurrent in this study (Patient 4). The paternal p.Arg4179His (c.12536G>A, exon 90) variant affected a highly conserved arginyl residue that mapped to a cytoplasmic domain of the protein close to the p.Glu4181Lys variant identified in Pati…					No MH reactions recorded but not formally assessed by IVCT		unusual congenital myopathy with prominent nuclear internalisation and large areas of myofibrillar disorganisation	axial and limbs weakness			facial hypomimia, mild bilateral ptosis				CPK: 64 U/L	Independent gait at 15 months	hypotonia, suction and swallowing difficulties at birth	6yo(current age in study) 5yo(Deltoid biopsy)	delayed motor milestones, frequent falls, distal hyperlaxity, EMG: myogenic, Warton Score: 3, cardiac assessment was normal, Moderate						5 yo: % of fibres with nuclear intenalisation: 1.3%		5 yo: % of fibres with nuclear centralisation: 1.3%	5 yo: % fibres Type 1: 95.7%				21yo: percentage of fibres with multiple internalised nuclei (%NC(Nuclear centralisation) + %NI(Nuclear internalisation)): 2.7 (0.0) 21yo: Mean fibre diameter (SD) [Range] in μm: 29.1 (±13.4) [7.7-70.7] Ultrastructural Findings: In Patients 1, and 3 to 7, ultrastructural analysis of muscle biopsies in longitudinal sections demonstrated large areas of sarcomeric disorganisation (Figure 3d). Such a…		origin: Argentina/Bolivia	Female patient	nonconsanguineous	maternal	Patient 7 in Bevilacqua et al. (2011)
57	90	unusual congenital myopathy with prominent nuclear internalisation and large areas of myofibrillar disorganisation	c.12536G>A	p.Arg4179His	(Bevilacqua, et al., 2011)	Recessive	Compound Heterozygous	p.Arg4179His-missense mutation Patient 7 was p.[Pro3202Leu] + p.[Arg4179His] compound heterozygous. The maternal p.Pro3202Leu (c.9605C>T, exon 65) variant was recurrent in this study (Patient 4). The paternal p.Arg4179His (c.12536G>A, exon 90) variant affected a highly conserved arginyl residue that mapped to a cytoplasmic domain of the protein close to the p.Glu4181Lys variant identified in Pati…					No MH reactions recorded but not formally assessed by IVCT		unusual congenital myopathy with prominent nuclear internalisation and large areas of myofibrillar disorganisation	axial and limbs weakness			facial hypomimia, mild bilateral ptosis				CPK: 64 U/L	Independent gait at 15 months	hypotonia, suction and swallowing difficulties at birth	6yo(current age in study) 5yo(Deltoid biopsy)	delayed motor milestones, frequent falls, distal hyperlaxity, EMG: myogenic, Warton Score: 3, cardiac assessment was normal, Moderate						5 yo: % of fibres with nuclear intenalisation: 1.3%		5 yo: % of fibres with nuclear centralisation: 1.3%	5 yo: % fibres Type 1: 95.7%				21yo: percentage of fibres with multiple internalised nuclei (%NC(Nuclear centralisation) + %NI(Nuclear internalisation)): 2.7 (0.0) 21yo: Mean fibre diameter (SD) [Range] in μm: 29.1 (±13.4) [7.7-70.7] Ultrastructural Findings: In Patients 1, and 3 to 7, ultrastructural analysis of muscle biopsies in longitudinal sections demonstrated large areas of sarcomeric disorganisation (Figure 3d). Such a…		origin: Argentina/Bolivia	Female patient	nonconsanguineous	paternal	Patient 7 in Bevilacqua et al. (2011)
58	65	unusual congenital myopathy with prominent nuclear internalisation and large areas of myofibrillar disorganisation	c.9605C>T	p.Pro3202Leu	(Bevilacqua, et al., 2011)	Recessive	Compound Heterozygous	p.Pro3202Leu- missense mutation (Referenced in Bevilacqua et al. 2011) Patient 4 was p.[Pro3202Leu] + p.[Gly3521Cys] compound heterozygous. Both variants are novel and substituted highly conserved residues among species and RYR isoforms. The paternal p.Pro3202Leu (c.9605C>T, exon 65) variant affected a prolyl residue located in a central region of the protein of unknown function. The maternal p.G…					No MH reactions recorded but not formally assessed by IVCT		unusual congenital myopathy with prominent nuclear internalisation and large areas of myofibrillar disorganisation	global weakness		thoracic and dorso-lumbar scoliosis	ophthalmoparesis		restrictive respiratory syndrome vital capacity was 50% of the theoretical value		CPK: 26 U/L	indpendent gait at 18months	Neonatal hypotonia, poor head control	39yo(current age in study) 37yo(Deltoid biopsy)	Delayed motor milestones, retrognathism, talipes varus, osteotendinous reflexes absent, Warton Score: 3, cardiac assessment was normal, Moderate Computer tomography limb imaging of Patient 4(See Bevilacqua et al. 2010 for images): Upper and lower limb computer tomography (CT) scanner from patient 4 (A to E) at the age of 34. Axial sections were performed at middle level of the arms (A, B), pelvic…						37yo: % of fibres with nuclear intenalisation: 29%		37yo: % of fibres with nuclear centralisation: 6.7%	37yo: % fibres Type 1: 100%				14yo: percentage of fibres with multiple internalised nuclei (%NC(Nuclear centralisation) + %NI(Nuclear internalisation)): 35.7 (10.4) 14yo: Mean fibre diameter (SD) [Range] in μm: 30.2 (±9.4) [10.7-63.8] Ultrastructural Findings: In Patients 1, and 3 to 7, ultrastructural analysis of muscle biopsies in longitudinal sections demonstrated large areas of sarcomeric disorganisation (Figure 3d). Such…		France	Female Patient	nonconsanguineous	paternal	Patient 4 in Bevilacqua et al. (2011) Novel mutation
58	71	unusual congenital myopathy with prominent nuclear internalisation and large areas of myofibrillar disorganisation	c.10561G>T	p.Gly3521Cys	(Bevilacqua, et al., 2011)	Recessive	Compound Heterozygous	p.Gly3521Cys- missense mutation (referenced in Bevilacqua et al. 2011) Patient 4 was p.[Pro3202Leu] + p.[Gly3521Cys] compound heterozygous. Both variants are novel and substituted highly conserved residues among species and RYR isoforms. The paternal p.Pro3202Leu (c.9605C>T, exon 65) variant affected a prolyl residue located in a central region of the protein of unknown function. The maternal p.G…					No MH reactions recorded but not formally assessed by IVCT		unusual congenital myopathy with prominent nuclear internalisation and large areas of myofibrillar disorganisation	global weakness		thoracic and dorso-lumbar scoliosis	ophthalmoparesis		restrictive respiratory syndrome vital capacity was 50% of the theoretical value		CPK: 26 U/L	indpendent gait at 18months	Neonatal hypotonia, poor head control	39yo(current age in study) 37yo(Deltoid biopsy)	Delayed motor milestones, retrognathism, talipes varus, osteotendinous reflexes absent, Warton Score: 3, cardiac assessment was normal, Moderate Computer tomography limb imaging of Patient 4(See Bevilacqua et al. 2010 for images): Upper and lower limb computer tomography (CT) scanner from patient 4 (A to E) at the age of 34. Axial sections were performed at middle level of the arms (A, B), pelvic…						37yo: % of fibres with nuclear intenalisation: 29%		37yo: % of fibres with nuclear centralisation: 6.7%	37yo: % fibres Type 1: 100%				14yo: percentage of fibres with multiple internalised nuclei (%NC(Nuclear centralisation) + %NI(Nuclear internalisation)): 35.7 (10.4) 14yo: Mean fibre diameter (SD) [Range] in μm: 30.2 (±9.4) [10.7-63.8] Ultrastructural Findings: In Patients 1, and 3 to 7, ultrastructural analysis of muscle biopsies in longitudinal sections demonstrated large areas of sarcomeric disorganisation (Figure 3d). Such…		France	Female Patient	nonconsanguineous	maternal	Patient 4 in Bevilacqua et al. (2011) Novel mutation
59	intron 68	CNM	c.10348-6C>G	p.His3449ins33fsX54	(Wilmshurst, et al., 2010)	Recessive	Compound Heterozygous			+			No MH reactions recorded but not formally assessed by IVCT			proximal, axial		no Scoliosis	extraocular muscle involvement external opthalmoplegia	mild bulbar involvement	frequent respiratory tract infections		CK was within normal limits	N, Able to sit(12/12), sat independently at 1 yr, bottom shuffled from 3 yrs but has not attained independent ambulation yet	Birth(born at term by Caesarean section for breech presentation following an otherwise uneventful pregnancy),Apgar indeces were 6 at 1 minute and 10 at 5 minutes and he was noted to be hypotonic, discharged from hospital but presented again acutely at 3months with an intercurrent chest infection requiring intermittent vent support-at the time he was noted to have a myopathic facies with marked ex…	5yo(present age in study) 1yo(age of biopsy)	Had weak suck and feeding was slow No concerns regarding speech or cognitive development Had bilateral undescended testes and underwent orchidopexy w/o complications and no anaesthetic issues No cardiac involvement present	oxidative abnormalities:central accumulation EM: Z line streaming				+	4% internal nuclei out of 14% total (central and internal nuclei)	+	10% central nuclei out of 14% total (central and internal nuclei)	type 1 predominance type 1 hypotrophy				fiber type disproportion moderate fatty/connective tissue	Family history was unremarkable	South African	Male patient	No	c.10348-6C>G & c.14524G>A are both maternal	patient 11 in Wilmshurst et al. 2010
59	101	CNM	c.14524G>A	p.Val4842Met	(Wilmshurst, et al., 2010)	Recessive	Compound Heterozygous			+			No MH reactions recorded but not formally assessed by IVCT			proximal, axial		no Scoliosis	extraocular muscle involvement external opthalmoplegia	mild bulbar involvement	frequent respiratory tract infections		CK was within normal limits	N, Able to sit(12/12), sat independently at 1 yr, bottom shuffled from 3 yrs but has not attained independent ambulation yet	Birth(born at term by Caesarean section for breech presentation following an otherwise uneventful pregnancy),Apgar indeces were 6 at 1 minute and 10 at 5 minutes and he was noted to be hypotonic, discharged from hospital but presented again acutely at 3months with an intercurrent chest infection requiring intermittent vent support-at the time he was noted to have a myopathic facies with marked ex…	5yo(present age in study) 1yo(age of biopsy)	Had weak suck and feeding was slow No concerns regarding speech or cognitive development Had bilateral undescended testes and underwent orchidopexy w/o complications and no anaesthetic issues No cardiac involvement present	oxidative abnormalities:central accumulation EM: Z line streaming				+	4% internal nuclei out of 14% total (central and internal nuclei)	+	10% central nuclei out of 14% total (central and internal nuclei)	type 1 predominance type 1 hypotrophy				fiber type disproportion moderate fatty/connective tissue	Family history was unremarkable	South African	Male patient	No	c.10348-6C>G & c.14524G>A are both maternal	patient 11 in Wilmshurst et al. 2010
60	53	CNM	c.8342_8343delTA	p.Ile2781ArgfsX49	(Wilmshurst, et al., 2010)	Recessive	Compound Heterozygous			+			No MH reactions recorded but not formally assessed by IVCT			proximal, axial		Yes, fusion	extraocular muscle involvement She had a limited range of eye movements in all directions.	marked bulbar involvement/gastrostomy	frequent respiratory tract infections She could not protect her airway resulting in recurrent chest infections probably secondary to aspiration.			N, able to sit(18/12)	This 9-year-old girl was noted to be markedly hypotonic at birth but was then lost to further follow-up. She presented again to the hospital aged 18 months and on examination was found to be profoundly wasted and weak. Weakness was generalized but more marked proximally and truncally with an associated kyphoscoliosis and inability to sit unaided. She had a limited range of eye movements in all di…	9yo(present age in study) 2yo(age of biopsy)	no cognitive involvement No cardiac involvement present	oxidative abnormalities:central accumulation & "moth-eaten" fibres EM: minicores, central cores		+	+	+	8% internal nuclei out of total 15% (central and internal nuclei)	+	7% central nuclei out of 15% total(central and internal nuclei)	type 1 predominance type 1 hypotrophy	61			fiber type disproportion mild fatty/connective tissue		South African	Female Patient	No	c.8342_8343delTA is maternal	patient 2 in Wilmshurst et al. 2010
60	intron 68	CNM	c.10348-6C>G	p.His3449ins33fsX54	(Wilmshurst, et al., 2010)	Recessive	Compound Heterozygous			+			No MH reactions recorded but not formally assessed by IVCT			proximal, axial		Yes, fusion	extraocular muscle involvement She had a limited range of eye movements in all directions.	marked bulbar involvement/gastrostomy	frequent respiratory tract infections She could not protect her airway resulting in recurrent chest infections probably secondary to aspiration.			N, able to sit(18/12)	This 9-year-old girl was noted to be markedly hypotonic at birth but was then lost to further follow-up. She presented again to the hospital aged 18 months and on examination was found to be profoundly wasted and weak. Weakness was generalized but more marked proximally and truncally with an associated kyphoscoliosis and inability to sit unaided. She had a limited range of eye movements in all di…	9yo(present age in study) 2yo(age of biopsy)	no cognitive involvement No cardiac involvement present	oxidative abnormalities:central accumulation & "moth-eaten" fibres EM: minicores, central cores		+	+	+	8% internal nuclei out of total 15% (central and internal nuclei)	+	7% central nuclei out of 15% total(central and internal nuclei)	type 1 predominance type 1 hypotrophy	61			fiber type disproportion mild fatty/connective tissue		South African	Female Patient	No	c.10348-6C>G is paternal	patient 2 in Wilmshurst et al. 2010
60	87	CNM	c.11941C>T	p.His3981Tyr	(Wilmshurst, et al., 2010)	Recessive	Compound Heterozygous			+			No MH reactions recorded but not formally assessed by IVCT			proximal, axial		Yes, fusion	extraocular muscle involvement She had a limited range of eye movements in all directions.	marked bulbar involvement/gastrostomy	frequent respiratory tract infections She could not protect her airway resulting in recurrent chest infections probably secondary to aspiration.			N, able to sit(18/12)	This 9-year-old girl was noted to be markedly hypotonic at birth but was then lost to further follow-up. She presented again to the hospital aged 18 months and on examination was found to be profoundly wasted and weak. Weakness was generalized but more marked proximally and truncally with an associated kyphoscoliosis and inability to sit unaided. She had a limited range of eye movements in all di…	9yo(present age in study) 2yo(age of biopsy)	no cognitive involvement No cardiac involvement present	oxidative abnormalities:central accumulation & "moth-eaten" fibres EM: minicores, central cores		+	+	+	8% internal nuclei out of total 15% (central and internal nuclei)	+	7% central nuclei out of 15% total(central and internal nuclei)	type 1 predominance type 1 hypotrophy	61			fiber type disproportion mild fatty/connective tissue		South African	Female Patient	No	c.11941C>T is maternal	patient 2 in Wilmshurst et al. 2010
60	101	CNM	c.14524G>A	p.Val4842Met	(Wilmshurst, et al., 2010)	Recessive	Compound Heterozygous			+			No MH reactions recorded but not formally assessed by IVCT			proximal, axial		Yes, fusion	extraocular muscle involvement She had a limited range of eye movements in all directions.	marked bulbar involvement/gastrostomy	frequent respiratory tract infections She could not protect her airway resulting in recurrent chest infections probably secondary to aspiration.			N, able to sit(18/12)	This 9-year-old girl was noted to be markedly hypotonic at birth but was then lost to further follow-up. She presented again to the hospital aged 18 months and on examination was found to be profoundly wasted and weak. Weakness was generalized but more marked proximally and truncally with an associated kyphoscoliosis and inability to sit unaided. She had a limited range of eye movements in all di…	9yo(present age in study) 2yo(age of biopsy)	no cognitive involvement No cardiac involvement present	oxidative abnormalities:central accumulation & "moth-eaten" fibres EM: minicores, central cores		+	+	+	8% internal nuclei out of total 15% (central and internal nuclei)	+	7% central nuclei out of 15% total(central and internal nuclei)	type 1 predominance type 1 hypotrophy	61			fiber type disproportion mild fatty/connective tissue		South African	Female Patient	No	c.14524G>A is paternal	patient 2 in Wilmshurst et al. 2010
61	53	CNM	c.8342_8343delTA	p.Ile2781ArgfsX49	(Wilmshurst, et al., 2010)	Recessive	Compound Heterozygous			+			No MH reactions recorded but not formally assessed by IVCT			proximal		no Scoliosis	extraocular muscle involvement ptosis external opthalmoplegia	mild bulbar involvement	he suffered recurrent chest infections frequent respiratory tract infections			N, able to sit(11/12)	This 15-year-old boy was reviewed aged 2 months following presentation from birth with hypotonia and feeding difficulties requiring nasogastric tube feeds. He was born by Caesarean section for placenta praevia at 36 weeks with a birth weight of 2.1 kg following an uneventful pregnancy. On examination he had myopathic facies with ptosis, external ophthalmoplegia, an inverted V-shaped mouth, marked…	15yo(present age in study) 13 months(age of biopsy)	no cognitive involvement No cardiac involvement present	oxidative abnormalities:central accumulation & perinuclear halo EM: Z-line streaming, Minicores			+	+	13% internal nuclei out of 21% total(internal & central nuclei)	+	8% central nuclei out of total 21 % (central and internal nuclei)	type 1 predominance type 1 hypotrophy	16			no fiber type disproportion moderate fatty/connective tissue		South African	Male patient	No		patient 5 in Wilmshurst et al. 2010
61	intron 68	CNM	c.10348-6C>G	p.His3449ins33fsX54	(Wilmshurst, et al., 2010)	Recessive	Compound Heterozygous			+			No MH reactions recorded but not formally assessed by IVCT			proximal		no Scoliosis	extraocular muscle involvement ptosis external opthalmoplegia	mild bulbar involvement	frequent respiratory tract infections			N, able to sit(11/12)	This 15-year-old boy was reviewed aged 2 months following presentation from birth with hypotonia and feeding difficulties requiring nasogastric tube feeds. He was born by Caesarean section for placenta praevia at 36 weeks with a birth weight of 2.1 kg following an uneventful pregnancy. On examination he had myopathic facies with ptosis, external ophthalmoplegia, an inverted V-shaped mouth, marked…	15yo(present age in study) 13 months(age of biopsy)	no cognitive involvement No cardiac involvement present	oxidative abnormalities:central accumulation & perinuclear halo EM: Z-line streaming, Minicores			+	+	13% internal nuclei out of 21% total(internal & central nuclei)	+	8% central nuclei out of total 21 % (central and internal nuclei)	type 1 predominance type 1 hypotrophy	16			no fiber type disproportion moderate fatty/connective tissue		South African	Male patient	No		patient 5 in Wilmshurst et al. 2010
61	87	CNM	c.11941C>T	p.His3981Tyr	(Wilmshurst, et al., 2010)	Recessive	Compound Heterozygous			+			No MH reactions recorded but not formally assessed by IVCT			proximal		no Scoliosis	extraocular muscle involvement ptosis external opthalmoplegia	mild bulbar involvement	frequent respiratory tract infections			N, able to sit(11/12)	This 15-year-old boy was reviewed aged 2 months following presentation from birth with hypotonia and feeding difficulties requiring nasogastric tube feeds. He was born by Caesarean section for placenta praevia at 36 weeks with a birth weight of 2.1 kg following an uneventful pregnancy. On examination he had myopathic facies with ptosis, external ophthalmoplegia, an inverted V-shaped mouth, marked…	15yo(present age in study) 13 months(age of biopsy)	no cognitive involvement No cardiac involvement present	oxidative abnormalities:central accumulation & perinuclear halo EM: Z-line streaming, Minicores			+	+	13% internal nuclei out of 21% total(internal & central nuclei)	+	8% central nuclei out of total 21 % (central and internal nuclei)	type 1 predominance type 1 hypotrophy	16			no fiber type disproportion moderate fatty/connective tissue		South African	Male patient	No		patient 5 in Wilmshurst et al. 2010
61	101	CNM	c.14524G>A	p.Val4842Met	(Wilmshurst, et al., 2010)	Recessive	Compound Heterozygous			+			No MH reactions recorded but not formally assessed by IVCT			proximal		no Scoliosis	extraocular muscle involvement ptosis external opthalmoplegia	mild bulbar involvement	frequent respiratory tract infections			N, able to sit(11/12)	This 15-year-old boy was reviewed aged 2 months following presentation from birth with hypotonia and feeding difficulties requiring nasogastric tube feeds. He was born by Caesarean section for placenta praevia at 36 weeks with a birth weight of 2.1 kg following an uneventful pregnancy. On examination he had myopathic facies with ptosis, external ophthalmoplegia, an inverted V-shaped mouth, marked…	15yo(present age in study) 13 months(age of biopsy)	no cognitive involvement No cardiac involvement present	oxidative abnormalities:central accumulation & perinuclear halo EM: Z-line streaming, Minicores			+	+	13% internal nuclei out of 21% total(internal & central nuclei)	+	8% central nuclei out of total 21 % (central and internal nuclei)	type 1 predominance type 1 hypotrophy	16			no fiber type disproportion moderate fatty/connective tissue		South African	Male patient	No		patient 5 in Wilmshurst et al. 2010
62	53	CNM	c.8342_8343delTA	p.Ile2781ArgfsX49	(Wilmshurst, et al., 2010)	Recessive	Compound Heterozygous			+			No MH reactions recorded but not formally assessed by IVCT			proximal		no Scoliosis	extraocular muscle involvement ptosis mild external ophthalmoplegia with limitation of lateral gaze	mild bulbar involvement	frequent respiratory tract infections He tired easily with handling due to respiratory distress			N, able to sit(18/12)	This 7-year-old boy was delivered by vacuum extraction with a birth weight of 3.5kg. Pregnancy was complicated by maternal retroviral infection and prophylactic nevirapine was given. Apgar indices were 4 at 1 minute, 7 at 5 minutes and 9 at 10 minutes. The infant was noted to be profoundly hypotonic from birth, with expressionless facies, areflexia and long thin tapered fingers but no contracture…	7yo(present age in study) 18 months(age of biopsy)	no cognitive involvement No cardiac involvement present	oxidative abnormalities: central accumulation & "moth-eaten" fibres EM: Z-line streaming				+	9% internal nuclei out of 16% total (central and internal nuclei)	+	7% central nuclei out of 16% total (central & internal nuclei)	type 1 predominance type 1 hypotrophy	31			no fiber type disproportion moderate fatty/connective tissue		South African	Male patient	No		patient 6 in Wilmshurst et al. 2010
62	intron 68	CNM	c.10348-6C>G	p.His3449ins33fsX54	(Wilmshurst, et al., 2010)	Recessive	Compound Heterozygous			+			No MH reactions recorded but not formally assessed by IVCT			proximal		no Scoliosis	extraocular muscle involvement ptosis mild external ophthalmoplegia with limitation of lateral gaze	mild bulbar involvement	frequent respiratory tract infections He tired easily with handling due to respiratory distress			N, able to sit(18/12)	This 7-year-old boy was delivered by vacuum extraction with a birth weight of 3.5kg. Pregnancy was complicated by maternal retroviral infection and prophylactic nevirapine was given. Apgar indices were 4 at 1 minute, 7 at 5 minutes and 9 at 10 minutes. The infant was noted to be profoundly hypotonic from birth, with expressionless facies, areflexia and long thin tapered fingers but no contracture…	7yo(present age in study) 18 months(age of biopsy)	no cognitive involvement No cardiac involvement present	oxidative abnormalities: central accumulation & "moth-eaten" fibres EM: Z-line streaming				+	9% internal nuclei out of 16% total (central and internal nuclei)	+	7% central nuclei out of 16% total (central & internal nuclei)	type 1 predominance type 1 hypotrophy	31			no fiber type disproportion moderate fatty/connective tissue		South African	Male patient	No		patient 6 in Wilmshurst et al. 2010
62	87	CNM	c.11941C>T	p.His3981Tyr	(Wilmshurst, et al., 2010)	Recessive	Compound Heterozygous			+			No MH reactions recorded but not formally assessed by IVCT			proximal		no Scoliosis	extraocular muscle involvement ptosis mild external ophthalmoplegia with limitation of lateral gaze.	mild bulbar involvement	frequent respiratory tract infections He tired easily with handling due to respiratory distress			N, able to sit(18/12)	This 7-year-old boy was delivered by vacuum extraction with a birth weight of 3.5kg. Pregnancy was complicated by maternal retroviral infection and prophylactic nevirapine was given. Apgar indices were 4 at 1 minute, 7 at 5 minutes and 9 at 10 minutes. The infant was noted to be profoundly hypotonic from birth, with expressionless facies, areflexia and long thin tapered fingers but no contracture…	7yo(present age in study) 18 months(age of biopsy)	no cognitive involvement No cardiac involvement present	oxidative abnormalities: central accumulation & "moth-eaten" fibres EM: Z-line streaming				+	9% internal nuclei out of 16% total (central and internal nuclei)	+	7% central nuclei out of 16% total (central & internal nuclei)	type 1 predominance type 1 hypotrophy	31			no fiber type disproportion moderate fatty/connective tissue		South African	Male patient	No		patient 6 in Wilmshurst et al. 2010
62	101	CNM	c.14524G>A	p.Val4842Met	(Wilmshurst, et al., 2010)	Recessive	Compound Heterozygous			+			No MH reactions recorded but not formally assessed by IVCT			proximal		no Scoliosis	extraocular muscle involvement ptosis mild external ophthalmoplegia with limitation of lateral gaze	mild bulbar involvement	frequent respiratory tract infections He tired easily with handling due to respiratory distress			N, able to sit(18/12)	This 7-year-old boy was delivered by vacuum extraction with a birth weight of 3.5kg. Pregnancy was complicated by maternal retroviral infection and prophylactic nevirapine was given. Apgar indices were 4 at 1 minute, 7 at 5 minutes and 9 at 10 minutes. The infant was noted to be profoundly hypotonic from birth, with expressionless facies, areflexia and long thin tapered fingers but no contracture…	7yo(present age in study) 18 months(age of biopsy)	no cognitive involvement No cardiac involvement present	oxidative abnormalities: central accumulation & "moth-eaten" fibres EM: Z-line streaming				+	9% internal nuclei out of 16% total (central and internal nuclei)	+	7% central nuclei out of 16% total (central & internal nuclei)	type 1 predominance type 1 hypotrophy	31			no fiber type disproportion moderate fatty/connective tissue		South African	Male patient	No		patient 6 in Wilmshurst et al. 2010
64	18	MmD	c.2122G>A	p.Asp708Asn	(Zhou, et al., 2010)	Recessive	heterozygous, from lymphocyte derived gDNA	c.2122G>A: pathogenic role unlikely	+				Had 4 general anaesthetics for surgical procedures and did not experience any MH reaction. The last 2 anaesthetics were non-triggering agents, but no details could be obtained regarding the first two administered many years ago. She did not have any IVCT to formally assess for MHS.			facial, wasting of the deltoids and distal muscles in the upper limb, marked axial weakness on trunk and neck flexion(MRC2), moderate limb girdle weakness(MRC3/4) more pronounced in the sholder than the hip girdle muscles with additional distal weakness in the upper limbs pronounced in the first dorsal interosseoi(MRC3)		had a hyperlordotic stance but there was no kyphoscoliosis	incomplete eye closure and limitation of extraocular movements mainly on abduction and upgaze	FD at birth	RI at birth FVC was 3.05 l.		a forearm ischaemic exercise test and routine laboratory investigations including CK were normal	Her motor development was delayed and she was unable to walk before 30 months of age. By age 12 she had difficulties rising from supine or squatting positions, managing stairs, was unable to hop or jump, and suffered frequent falls.	Presented at birth with hypotonia, respiratory impairment, and feeding difficulties following an uneventful pregnancy and normal vaginal delivery at term. Her motor development was delayed and she was unable to walk before 30 months of age. By age 12 she had difficulties rising from supine or squatting positions, managing stairs, was unable to hop or jump, and suffered frequent falls. From the ag…	Most recent examination was at age 32(this is the info used in clinical info…if there were other difficulties along development they are in the onset column or specified) Patient had 2 muscle biopsies in early childhood/teens. Because of diagnostic uncertainty repeat muscle biopsy samples were obtained from the quadriceps at 30 years of age. Current Age of patient in paper: 35	severe unusual episodes of hyperkalaemic and normokalaemic periodic paralysis(other potential causes such as mutations in CACNA1S & SCN4A genes were excluded) slight nasal escape on speaking, high arched palate with weak palatal movements but no dysphonia no action or percussion myotonia was evident ECG was normal and an echocardiography showed no structural or functional abnormalities Muscle MRI…	Core-like structures of varying size were apparent with oxidative enzyme stains and confirmed on EM				+	increase in internal nuclei in up to 25% of fibres	internal nuclei were sometimes central and often multiple		predominance of hypotrophic type 1 fibres	20% residual RyR1 protein expressed in skeletal muscle from the patient, less than expected due to nonsense-mediate RNA decay of the allele harbouring the p.Arg2241X substitution alone			variability in fibre size there was no excess endomysial connective tissue	Two younger healthy brothers, asymptomatic carrier mother, deceased sister suffered from psychiatric problems No preceding familhy history of neuromuscular disorders	Irish	female patient	no	unknown	Only 1 patient, c.6721C>T & c.2122G>A originate from same allele that wasn't transcribed
64	41	MmD	c.6721C>T	p.Arg2241X	(Zhou, et al., 2010)	Recessive	heterozygous, from lymphocyte derived gDNA		+				Had 4 general anaesthetics for surgical procedures and did not experience any MH reaction. The last 2 anaesthetics were non-triggering agents, but no details could be obtained regarding the first two administered many years ago. She did not have any IVCT to formally assess for MHS.			facial, wasting of the deltoids and distal muscles in the upper limb, marked axial weakness on trunk and neck flexion(MRC2), moderate limb girdle weakness(MRC3/4) more pronounced in the sholder than the hip girdle muscles with additional distal weakness in the upper limbs pronounced in the first dorsal interosseoi(MRC3)		had a hyperlordotic stance but there was no kyphoscoliosis	incomplete eye closure and limitation of extraocular movements mainly on abduction and upgaze?	FD at birth	RI at birth FVC was 3.05 l.		a forearm ischaemic exercise test and routine laboratory investigations including CK were normal	Her motor development was delayed and she was unable to walk before 30 months of age. By age 12 she had difficulties rising from supine or squatting positions, managing stairs, was unable to hop or jump, and suffered frequent falls.	Presented at birth with hypotonia, respiratory impairment, and feeding difficulties following an uneventful pregnancy and normal vaginal delivery at term. Her motor development was delayed and she was unable to walk before 30 months of age. By age 12 she had difficulties rising from supine or squatting positions, managing stairs, was unable to hop or jump, and suffered frequent falls. From the ag…	Most recent examination was at age 32(this is the info used in clinical info…if there were other difficulties along development they are in the onset column or specified) Patient had 2 muscle biopsies in early childhood/teens. Because of diagnostic uncertainty repeat muscle biopsy samples were obtained from the quadriceps at 30 years of age. Current Age of patient in paper: 35	severe unusual episodes of hyperkalaemic and normokalaemic periodic paralysis(other potential causes such as mutations in CACNA1S & SCN4A genes were excluded) slight nasal escape on speaking, high arched palate with weak palatal movements but no dysphonia no action or percussion myotonia was evident ECG was normal and an echocardiography showed no structural or functional abnormalities Muscle MRI…	Core-like structures of varying size were apparent with oxidative enzyme stains and confirmed on EM				+	increase in internal nuclei in up to 25% of fibres	internal nuclei were sometimes central and often multiple		predominance of hypotrophic type 1 fibres	20% residual RyR1 protein expressed in skeletal muscle from the patient, less than expected due to nonsense-mediate RNA decay of the allele harbouring the p.Arg2241X substitution alone			variability in fibre size there was no excess endomysial connective tissue	Two younger healthy brothers, asymptomatic carrier mother, deceased sister suffered from psychiatric problems No preceding familhy history of neuromuscular disorders	Irish	female patient	no	unknown	Only 1 patient, c.6721C>T & c.2122G>A originate from same allele that wasn't transcribed
64	57	MmD	c.8816G>A	p.Arg2939Lys	(Zhou, et al., 2010)	Recessive	Homozygous in cDNA in muscle but heterozygous in genomic DNA	[3H]Ryanodine binding is a sensitive method to evaluate regulation of RyR1 by its endogenous and exogenous effectors [24]. As shown in Fig. 5A, membrane fractions isolated from HEK 293 cells expressing wild type (WT) RyR1 and RyR1-R2939K showed a comparable bimodal Ca2+-dependence of [3H]ryanodine binding. We also probed the effects of caffeine, an exogenous ligand known to augment RyR1 activatio…	+				Had 4 general anaesthetics for surgical procedures and did not experience any MH reaction. The last 2 anaesthetics were non-triggering agents, but no details could be obtained regarding the first two administered many years ago. She did not have any IVCT to formally assess for MHS.			facial, wasting of the deltoids and distal muscles in the upper limb, marked axial weakness on trunk and neck flexion(MRC2), moderate limb girdle weakness(MRC3/4) more pronounced in the sholder than the hip girdle muscles with additional distal weakness in the upper limbs pronounced in the first dorsal interosseoi(MRC3)		had a hyperlordotic stance but there was no kyphoscoliosis	incomplete eye closure and limitation of extraocular movements mainly on abduction and upgaze	FD at birth	RI at birth FVC was 3.05 l.		a forearm ischaemic exercise test and routine laboratory investigations including CK were normal	Her motor development was delayed and she was unable to walk before 30 months of age. By age 12 she had difficulties rising from supine or squatting positions, managing stairs, was unable to hop or jump, and suffered frequent falls.	Presented at birth with hypotonia, respiratory impairment, and feeding difficulties following an uneventful pregnancy and normal vaginal delivery at term. Her motor development was delayed and she was unable to walk before 30 months of age. By age 12 she had difficulties rising from supine or squatting positions, managing stairs, was unable to hop or jump, and suffered frequent falls. From the ag…	Most recent examination was at age 32(this is the info used in clinical info…if there were other difficulties along development they are in the onset column or specified) Patient had 2 muscle biopsies in early childhood/teens. Because of diagnostic uncertainty repeat muscle biopsy samples were obtained from the quadriceps at 30 years of age. Current Age of patient in paper: 35	severe unusual episodes of hyperkalaemic and normokalaemic periodic paralysis(other potential causes such as mutations in CACNA1S & SCN4A genes were excluded) slight nasal escape on speaking, high arched palate with weak palatal movements but no dysphonia no action or percussion myotonia was evident ECG was normal and an echocardiography showed no structural or functional abnormalities Muscle MRI…	Core-like structures of varying size were apparent with oxidative enzyme stains and confirmed on EM				+	increase in internal nuclei in up to 25% of fibres	internal nuclei were sometimes central and often multiple		predominance of hypotrophic type 1 fibres	20% residual RyR1 protein expressed in skeletal muscle from the patient, less than expected due to nonsense-mediate RNA decay of the allele harbouring the p.Arg2241X substitution alone			variability in fibre size there was no excess endomysial connective tissue	Two younger healthy brothers, asymptomatic carrier mother, deceased sister suffered from psychiatric problems No preceding familhy history of neuromuscular disorders	Irish	Female Patient	no	maternal	Only 1 patient
68	68	MmD	c.10343C>T	p.Ser3448Phe	(Zorzato, et al., 2007)	Recessive	Compound heterozygous		+										+																							Bulgaria/Pakistan
68	Intron 99	MmD	c.14365-2A>T	n/a	(Zorzato, et al., 2007)	Recessive	Compound heterozygous		+										+																							Bulgaria/Pakistan
69	68	MmD	c.10349C>T in Jungbluth 05 (this is the mutation used in charts); c.10343C>T in Zhou 07 *Varying information because mutation affects a splice site	p.Ser3450Phe in Jungbluth 2005 (this is the one used in charts); p.Ser3448Phe in Zhou 2007	(Jungbluth, et al., 2005); (Treves, et al., 2008); (Zhou, et al., 2007)	Recessive	Compound heterozygous	Functional Info for BOTH mutations: Zhou et al. (2007): A 34-amino-acid deletion p.S4789_K4822del, affecting most of the transmembrane segments M7a and M7b, did not cause any phenotype when expressed in the heterozygous state. While some of the recessive RYR1 missense mutations identified were expected to result in severe disruption of the RyR1 protein structure, these did not cause a clinical ph…	+				-			Zhou et al. 2007: Predominant Proximal Weakness Marked Facial Weakness Jungbluth et al. 2005: axial, Shoulder Girdle> Hip Girdle (both siblings)		Zhou et al. 2007: scoliosis absent Jungbluth et al. 2005: no scoliosis	external ophthalmoplegia in p.5-1	Zhou et al. 2007: FD absent Jungbluth et al. 2005: poor weight gain in both siblings	Zhou et al. 2007: RI absent Jungbluth et al. 2005: p.5-1 had FVC 66%		Jungbluth et al. 2005: all patients had normal CK	Jungbluth et al. 2005: p.5-1 walks up to 200y	Jungbluth et al. 2005:p.5-1: childhood with proximal weakness		p.5-1 had normal development Jungbluth et al. 2005: No evidence of cardiac or intellectual impairment.	Zhou et al. 2007: central cores	Zhou et al. 2007:fiber type uniformity or type 1 predominance (doesn't specify which)											Zhou et al. 2007: Internalized nuclei or central nuclei (doesn’t specify which)	asymptomatic carrier parents		Jungbluth et al. 2005: 2 female siblings both affected 9 yo(p.5-1) & 7yo(5-2) parents both unaffected			case 19 in Zhou 2007 Family 5 in Jungbluth et al. 2005 Patient 5.1 in Jungbluth et al. 2005
69	Intron 99 (This is the one in the charts) in Jungbluth 05; 100 In Zhou 07	MmD	c.14365-2 A>T(same in both papers)	Zhou 07: acceptor splice site(at the RNA level the altered acceptor splice site was found to cause the deletion of first 102 nucleotides of exon 100)…It looks like this is: p.S4789_K4822del, Jungbluth 05 only states that this mutation was an intronic splice-site mutation	(Jungbluth, et al., 2005); (Treves, et al., 2008); (Zhou, et al., 2007)	Recessive	Compound heterozygous	Functional Info for BOTH mutations: Zhou et al. (2007): A 34-amino-acid deletion p.S4789_K4822del, affecting most of the transmembrane segments M7a and M7b, did not cause any phenotype when expressed in the heterozygous state. While some of the recessive RYR1 missense mutations identified were expected to result in severe disruption of the RyR1 protein structure, these did not cause a clinical ph…	+				-			Zhou et al. 2007: Predominant Proximal Weakness Marked Facial Weakness Jungbluth et al. 2005: axial, Shoulder Girdle> Hip Girdle (both siblings)		Zhou et al. 2007: scoliosis absent Jungbluth et al. 2005: no scoliosis	external ophthalmoplegia in p.5-1	Zhou et al. 2007: FD absent Jungbluth et al. 2005: poor weight gain in both siblings	Zhou et al. 2007: RI absent Jungbluth et al. 2005: p.5-1 had FVC 66%		Jungbluth et al. 2005: all patients had normal CK	Jungbluth et al. 2005: p.5-1 walks up to 200y	Jungbluth et al. 2005:p.5-1: childhood with proximal weakness		p.5-1 had normal development Jungbluth et al. 2005: No evidence of cardiac or intellectual impairment.	Zhou et al. 2007: central cores	Zhou et al. 2007:fiber type uniformity or type 1 predominance (doesn't specify which)											Zhou et al. 2007: Internalized nuclei or central nuclei (doesn’t specify which)	asymptomatic carrier parents		Jungbluth et al. 2005: 2 female siblings both affected 9 yo(p.5-1) & 7yo(5-2) parents both unaffected			case 19 in Zhou 2007 Family 5 in Jungbluth et al. 2005 Patient 5.1 in Jungbluth et al. 2005
70	79	MmD	c.11315G>A	p.Arg3772Gln	(Treves, et al., 2008); (Zhou, et al., 2007)	Recessive	Homozygous	The homozygous p.R3772Q mutation affects a well conserved arginine residue in two consanguineous families (this family is one of them in Zhou et al. 2007)where all affected members have multiple cores. Treves et al. 2008 says p.R3772Q is in MH/CCD domain 2 and is associated with MmD					No MH		Diagnosis from Treves et al. 2008	Predominant Proximal Marked Facial		No Scoliosis	absent	FD	no RI						Another highly consanguineous family where both parents and all offspring (case 21) were homozygous for the same change showed features of a moderate congenital myopathy but had not developed any MH reaction.	unevenness of stain	+											FTU or Type 1 pred(not specified in Zhou et al. 2007), Internalized nuclei or central nuclei (not specified in Zhou et al. 2007)			5(affected members)	The homozygous p.R3772Q mutation has been identified in two unrelated consanguineous families from North Africa and Asia, respectively. This suggests that this family is from North Africa (Zhou et al. 2007 doesn't specifically say which case but they 21 and 22 are in order)		case 21 in Zhou et al. 2007
71	79	MmD/MH	c.11315G>A	p.Arg3772Gln	(Treves, et al., 2008); (Zhou, et al., 2007)	Recessive	Homozygous	The homozygous p.R3772Q mutation affects a well conserved arginine residue in two consanguineous families (this family is one of them in Zhou et al. 2007)where all affected members have multiple cores. Treves et al. 2008 says p.R3772Q is in MH/CCD domain 2 and is associated with MmD	+				MH		patient developed MH rxn during orthopaedic operation for bilateral clubfeet Diagnosis from Treves et al. 2008	Predominant Proximal		No Scoliosis	absent	No FD	no RI							multiple cores												FTU or Type 1 pred(not specified in Zhou et al. 2007), Internalized nuclei or central nuclei (not specified in Zhou et al. 2007)			1 affected member	The homozygous p.R3772Q mutation has been identified in two unrelated consanguineous families from North Africa and Asia, respectively. This suggests that this family is from Asia(Zhou et al. 2007 doesn't specifically say which case but they 21 and 22 are in order)		case 22 in Zhou et al. 2007
72	79	Congenital myopathy/MH	c.11315*A	p.Arg3772Gln	(Carpenter, et al., 2009)	Recessive	Homozygous Screening for c.11315G>A/ p.R3772Q confirmed that II:vi was homozygous for the non-synonymous change c.11315*A in RYR1. Full cDNA sequencing of RYR1 revealed no other non-synonymous change in the gene.						+		Congenital Myopathy/MH "non-progressive mild congenital myopathy"	Age 14(when first investigated for MH susceptibility): She was thin and of short stature with mild weakness of the limbs; all tendon reflexes were reduced, with the legs being more affected than the arms.							high CK		Individual II:vi has a congenital myopathy that presented in infancy with muscle flaccidity and weakness, Achilles tendon contractures, and eventration of the diaphragm. She had her first general anesthetic at age 3 months for plication of the diaphragm, with a myotonic response to the suxamethonium noted. A muscle biopsy taken during that procedure was reported to show '‘mild non-specific myopat…	current age not specified first biopsy at 3 months during first general anesthetic procedure for plication of the diaphragm second biopsy seems to be at age 14														first biopsy at 3 months: mild non-specific myopathic changes second biopsy (seems to be at 14 yo): marked non-specific myopathic features with necrosis and fibrosis of the muscle, internal nuclei, and cores lacking oxidative enzymes	patient II:vi is a member of a two-generation family with a history of MH and congenital myopathy (specific congenital myopathy diagnosis not present in paper) mom's phenotype is unknown father is MHE and has no congenital myopathy Previous family information(neither II:ii or II:vi is the proband): The four siblings to the proband, I:ii, I:iii, I:iv, and I:v, the two nephews, II:i and II:v, and t…	Indian subcontinent exclusively	Female patient cousin of II:ii, other patient in family 1 with myopathy and MH	product of consanguineous marriage in generation I		Family 1 in Carpenter et al. 2009, individual II:vi Observations from these 3 families suggest that carriage of allele c.11315*A can result in susceptibility to MH, and that carriage of two copies of this allele leads to the MH phenotype along with a complex muscle phenotype.
73	79	Congenital myopathy/MH	c.11315*A	p.Arg3772Gln	(Carpenter, et al., 2009)	Recessive	Homozygous II:ii, was also confirmed to be homozygous for c.11315*A through DNA screening						+		Congenital Myopathy/MH "non-progressive mild congenital myopathy"	Muscle weakness, principally in the legs									He presented for investigation of MH susceptibility at 25 years of age. He had a history of muscle weakness, principally in the legs. At 12 years of age, a tonsillectomy procedure was abandoned because his muscles ‘‘went tight’’ after induction of anesthesia. On examination there was obvious wasting of the peroneal and calf muscles. The preoperative serum CK concentration was 2857 IU/L. The resul…	He presented for investigation of MH susceptibility at 25 years of age. Age of biopsy not specified	On examination there was obvious wasting of the peroneal and calf muscles.	With NADH staining there were distinct peripheral cores, mainly in the type I muscle fibers (Fig. 3).				+				hypertrophic type 1 fibers with many internally located nuclei				There was marked variation in fiber size with small atrophic type 1 and 2 fibers necrotic and regenerative fibers (Fig. 2).	patient II:ii is a member of a two-generation family with a history of MH and congenital myopathy (specific congenital myopathy diagnosis not present in paper) both parent's phenotype is unknown Previous family information(neither II:ii or II:vi is the proband): The four siblings to the proband, I:ii, I:iii, I:iv, and I:v, the two nephews, II:i and II:v, and the niece, II:viii, are all clinically…	Indian subcontinent exclusively	The cousin of II:vi, other patient in family with myopathy and MH Male patient	nonconsanguineous		Family 1 in Carpenter et al. 2009, II:ii Observations from these 3 families suggest that carriage of allele c.11315*A can result in susceptibility to MH, and that carriage of two copies of this allele leads to the MH phenotype along with a complex muscle phenotype.
74	79	KDS	c.11315*A	p.Arg3772Gln	(Carpenter, et al., 2009)	Recessive	Individual II:i was found to be homozygous for c.11315*A through DNA screening.						MH unknown An anesthetic regimen that avoided MH-triggering agents was uneventful. As II:i was too young for IVCT testing, his father, and subsequently his siblings, were tested for MH susceptibility.		King-Denborough Syndrome "non-progressive mild congenital myopathy"								serum CK concentration was slightly raised at 351 IU/L		presented with (age not specified) scoliosis, dysmorphic features(ptosis, wide spaced eyes), kyphosis, lumbar lordosis, and undescended testes Muscle biopsy at 2yo (during the course of an ochidopexy procedure)			NADH: marked moth-eaten change												marked variation in fiber size, loss of fiber-type differentiation	Two generation family The father (I:ii) had a normal clinical phenotype, but his CK was slightly raised at 301 IU/L. His IVCT phenotype was MHS, but he had normal muscle histology and was heterozygous for the mutation c.11315G>A. The siblings of the proband were clinically normal, and both had abnormal IVCT responses. II:ii had the MHE phenotype (increased sensitivity to halothane only), and II:i…	Indian subcontinent exclusively	Male patient	suspected consanquineous marriage		Family 2 in Carpenter et al. 2009, patient II:I Observations from these 3 families suggest that carriage of allele c.11315*A can result in susceptibility to MH, and that carriage of two copies of this allele leads to the MH phenotype along with a complex muscle phenotype.
75	79	MH/KDS	c.11315*A	p.Arg3772Gln	(Carpenter, et al., 2009)	Recessive	The MH proband of family 3 (I:i) is homozygous for c.11315*A, which has been confirmed through DNA screening. He has been fully cDNA sequenced for RYR1 and is known to possess no other non-synonymous changes.						MH		King-Denborough Syndrome "non-progressive mild congenital myopathy"	There was muscle weakness in the legs and arms, and a history of cramps in the calves.		kyphosis, lumbar lordosis, scoliosis					elevated serum CK in the range 270–370 IU/L		This individual presented with persistent tachycardia, hyperventilation, and temperature increase under general anesthesia for an orchidopexy procedure. He had muscle stiffness for 1 week postoperatively. He was subsequently referred to a clinical geneticist who suspected King–Denborough syndrome because of delayed motor milestones, dysmorphic features, kyphosis, lumbar lordosis, scoliosis, and u…	He was evaluated for MH susceptibility at the age of 11 years	delayed motor milestones, dysmorphic features, and undescended testes														The parents are cousins, neither of whom have any clinical features of myopathy. Their MH status and genotypes are unknown, and they have not had a muscle biopsy.	Indian subcontinent exclusively		The parents are cousins		Family 3 in Carpenter et al. 2009, patient I:I Histological picture in paper Observations from these 3 families suggest that carriage of allele c.11315*A can result in susceptibility to MH, and that carriage of two copies of this allele leads to the MH phenotype along with a complex muscle phenotype.
78	90	unusual congenital myopathy with prominent nuclear internalisation and large areas of myofibrillar disorganisation	c.12541G>A	p.Glu4181Lys	(Bevilacqua, et al., 2011)	Recessive	Compound Heterozygous	p.Thr4709Met-missense mutation(Referenced in Zhou et al. 2006) p.Glu4181Lys-missense mutation(Referenced in Bevilacqua et al. 2011) Patient 2 was p.[Thr4709Met] + p.[Glu4181Lys] compound heterozygous. The paternal p.Thr4709Met substitution, resulting from a c.14126C>T change in exon 96 that affected a conserved threonyl residue located in the Ca2+ pore domain of the protein, has been previously r…					No MH reactions recorded but not formally assessed by IVCT		unusual congenital myopathy with prominent nuclear internalisation and large areas of myofibrillar disorganisation	global weakness			Ptosis, upper sight limitation		restrictive respiratory syndrome respiratory function was severely affected early in life but improved slightly, vital capacity in adolescence or adulthood was 28% of the theoretical value, requiring non-invasive respiratory support	neck, masticators, elbow, and ankle contractures	CPK: 204 U/L	sporadic wheelchair bound, required support to sit or walk	Reduced foetal movements. Global neonatal hypotonia.	24yo(current age in study) 21mo(deltoid biopsy) 12yr(deltoid biopsy)	delayed motor milestones, dysmorphism, facial paresis, poor head control Walton Score: 7 cardiac assessment was normal Severe						21mo: % of fibres with nuclear intenalisation: 1.0% 12yo: % of fibres with nuclear intenalisation: 23.7%		21mo: % of fibres with nuclear centralisation: 2.5% 12yo: % of fibres with nuclear centralisation: 7.2%	21mo: % fibres Type 1: 71.4% 12yo: % fibres Type 1: 96.1%				21mo: percentage of fibres with multiple internalised nuclei (%NC(Nuclear centralisation) + %NI(Nuclear internalisation)): 3.4 (0.5) 12yo: percentage of fibres with multiple internalised nuclei (%NC(Nuclear centralisation) + %NI(Nuclear internalisation)): 30.9 (9.6) 21mo: Mean fibre diameter (SD) [Range] in μm: 25.5 (±7.7) [8.9-60.5] 12yo: Mean fibre diameter (SD) [Range] in μm: 33.8 (±13.4) [11.…		Origin: Turkey/France		nonconsanguineous	maternal	Patient 2 in Bevilacqua et al. (2011)
[truncated: 189 more rows]
